# Supplementary material for: An integrative framework and recommendations for the study of DNA methylation in the context of race and ethnicity
Source: Discov Soc Sci Health. 2023 Apr 20;3(1):9. doi: 10.1007/s44155-023-00039-z (PMC10118232; doi:10.1007/s44155-023-00039-z)
Supplement: Supplementary file 1 — Supplementary file1 (XLSX 26 KB) [file 44155_2023_39_MOESM1_ESM.xlsx]

## Sheet: Sheet1
Author/study location	Corresponding author institution	Corresponding author institution (country)	Journal	Study aims (drawn from Meloni et al., 2022)	DNAm platform	Participants (racial/ethnic groups as defined in the study)	Age of participants with DNAm data	How was race/ethnicity measured?	Genetic ancestry? (measured? Included in model?)	Genotype data	Examination of genetic effects? (e.g., mQTLs)	Measures of environmental factors/experience
Adkins et al., (2011), USA	University of Tennessee Health Science Center, Memphis, Tennessee	USA	Birth Defects Research Part A: Clinical and Molecular Teratology	Identifying if differences in DNA methylation in adulthood are also present at birth	27K	201 neonates: African American (n = 107) and Caucasian (n = 94)	Neonates: median and mean gestational age = 39 weeks	Self-reported	Genetic PCs: first 2 PCs included in model	GenomeWide Human SNP Arrays 5.0 and 6.0	post hoc mQTL (~7%)	No
Agha et al., (2016), USA	Mailman School of Public Health, Columbia University, New York, NY, USA	USA	Clinical Epigenetics	Identifying underlying molecular markers (particularly DNAm) associated with fetal growth	450K	Multi-ethnic cohort of pregnant women and their children (White = 338, 71%; Black = 56, 12%; Hispanic = 37, 8%; Other = 45, 9%). Total = 476	Longitudinal, neonates and children: age = 7-10 years)	No description	No	No	No	Yes, model controlled for maternal age, race/ethnicity, education, smoking, parity, delivery mode, pre-pregnancy BMI, gestational diabetes status
Barfield et al. (2014), USA	Emory University School of Medicine Atlanta, GA, USA	USA	Genetic Epidemiology	Illustrating the potential for confounding due to population stratification by demonstrating widespread associations between DNA methylation and race	450K	388 individuals African American (n = 365, 94%) and Caucasian (n = 23, 6%)	Adults: mean age = 41.5 (range 18–77) years	Self-reported	Genetic PCs, including in analyses for developing ways to account for population stratification in DNAm studies	Illumina OmniQuad 1M and Omni-Express arrays	No	Yes, tried to replicate smoking findings while adjusting for genetic PCs
Barfield et al. (2019), USA	Brigham and Women’s Hospital, Boston, MA, USA	USA	Sleep	Exploring the association between DNAm and daytime sleepiness	450K	619 individuals from Multi-Ethnic Study of Atherosclerosis (MESA): African American (n = 132, 21%), Hispanic American (n = 202, 33%), and European American (n = 285, 46%); 483 individuals from Cardiovascular Health Study: African American (n = 238, 49%), European American (n = 245, 51%)	Older adults: mean age = 68 years	Self-reported (used for moderation analysis)	Top 5 genetic PCs included in analysis	Affymetrix 6.0 GWAS assay	mQTL (a priori)	Yes, sleep (main focus), smoking (adjusted in sensitivity analysis), alcohol, socioeconomic status, depression
Chan et al. (2017), USA	Children’s Mercy Hospitals, Kansas City, MO, USA	USA	Journal of Asthma	Examining the associations between DNAm, socioeconomic status, asthma severity, and race/ethnicity	Global DNAm with 5mC DNA ELISA kit	African American (5–21 years, n = 41.4%), Caucasian (6–21 years, n = 30.3%), Hispanic (6–21 years, n = 21.2 %), Asian (5–13 years, n = 1.01%), Other (18 years, n = 6.6%)	Children (age = 5-11 years); older children (age = 11-21 years)	Self-reported	No	No	No	Yes, socioeconomic status (analyses specifically in lower income group), smoke exposure, steroid use as covariates
Chitrala et al. (2020), USA	National Institutes of Health, NIH Biomedical Research Center, Baltimore, MD, USA	USA	Epigenetics	Identifying epigenetic alterations associated with metabolic syndrome in African American and White American populations	EPIC	458 adults in the USA: African American (n = 225, 49%) and White (n = 233, 51%)	Adults: mean age = 48.6 years	No description (race-stratified analysis)	No	No	No	Yes, poverty status (compared across groups)
Conway et al. (2015), USA	University of North Carolina at Chapel Hill, Chapel Hill, NC, USA	USA	Cancer Epidemiology, Biomarkers & Prevention	Evaluating DNA promoter methylation profiles in invasive breast tumors from the CBCS	Illumina GoldenGate Cancer Panel I array	African American (n = 216) and Non-African or White (n = 301)	Adults: < 50 years (n = 318), ≥ 50 years (n = 199 )	Self-reported	Ancestry informative markers (AIMs) to estimate proportion of African versus European ancestry	No	No, but acknowledged (“we could not rule out that racial variation in methylation might be related to the effects of underlying SNPs for certain probes.”)	No, but acknowledged
Daca-Roszak et al. (2020), Poland	Institute of Human Genetics, Polish Academy of Sciences, Poznań, Poland	Poland	BMC Genomics	Comparing DNA methylation differences between populations of European and Chinese ancestry using B-lymphocyte cell lines	450K	European (n = 198) and Chinese (n = 206) ancestry	Adults: mean age = 38 years	Not measured.	HapMap public data (CEU, CHB)	1000 Genomes database	post hoc mQLT	No, only speculated
de Mendoza et al. (2018), USA	New York University, New York, NY, USA	USA	Biological Research For Nursing	Exploring how perceived racial discrimination influences DNAm among African Americans	EPIC	147 African American mothers in the USA	Adults: age = 20-49 years	Self-reported	No	No	No	Yes, perceived racial discrimination and race-related stressful events (main focus) and smoking as covariates
Demerath et al. (2015), USA	University of Minnesota, Minneapolis, MN, USA	USA	Human Molecular Genetics	Examining epigenetic modifications associated with elevated adiposity (measured by both BMI and WC), including DNA methylation variation	450K	Discovery cohort: 2097 African American adults; replication cohort: 3368 White American adults (84%), 648 female twins (16%)	Adults: age = 45-64 years	No description	Top 10 genetic PCs adjusted in analysis	Illumina Infinium HumanExome BeadChip genotype array	mQTL (check with SNPs in previous meta-analyses)	Yes, controlled for smoking, alcohol use, education, income level
Devaney et al. (2015), USA	Department of Biochemistry and Molecular Biology; Howard University College of Medicine; Washington DC	USA	Epigenetics	Examining ethnic disparity in DNA methylation alterations in prostate cancer	450K	African American (n = 10), Caucasian (n = 11)	Older adults: age = 52-75 years. Mean age: African American = 62.7 ± 7.2 years, Caucasian 62.88 ± 8.8 years	Self-reported	No; mentioned for future research "Our future test will use genetic ancestry informative markers as proxy in the AA samples to determine whether genetic differences are correlated with the higher methylation among AAs"	No	No	No
Do et al. (2021), UK	Emory University, Atlanta, GA, USA	USA	International Journal of Epidemiology	Assessing whether diet quality is associated with differential DNAm (no direct comparison across race/ethnicity; validation of US data with UK data)	450K	4355 women from the Women’s Health Initiative cohort: White (n = 2495, 57%), African American (n = 1076, 24%), Hispanic/Latino (n = 610, 14%), Asian or Pacific Islander (n = 105, 2%), American Indian or Alaskan Native (n = 38, 0.8%), 571 identical twins from the TwinsUK cohort	Older adults: mean age = 64 years	No description	Genetic PCs, first 3 PCs included in model when available	No description	Removed CpGs associated with mQTLs (In supplementary material: "Probe signals showing multiple clusters, which tend to occur when signals are driven by an underlying single nucleotide polymorphism (SNP) or genetic variant, were identified using the gaphunter function in the minfi package and removed (1567 probes in EMPC, 3069 in BAA23, and 1898 in AS311")	Yes, diet quality (main focus)
Enokida et al. (2005), UK	University of California San Francisco and VA Medical Center, San Francisco, CA, USA	USA	International Journal of Cancer	Studying role of methylation in pathogenesis of prostate cancer	Bisulfite sequencing	291 patients with prostate cancer: Asian (n = 170) African American (n = 44), Caucasian (n = 77). 172 patients with benign prostate hypertrophy: Asian (n = 96), African American (n = 38), Caucasian (n = 38)	Older adults: mean age = 71.6 (49-40) years	No description	No	No	No	No, but acknowledged
Fraser et al. (2012), USA	Department of Biology, Stanford University, Stanford, CA, USA	USA	Genome Biology	Investigating population-specificity of genetic control of polymorphic DNAm	27K	African and European population data from the HapMap Project. Canada, China (including Hong Kong), Japan, Nigeria, UK, and USA	Not reported	No description	HapMap (CEU, YRI)	1000 Genomes database	mSNP (same as mQTL); heritability analysis	No, discuss GxE
Galanter et al. (2017), USA	University of California, San Francisco, CA, USA	USA	eLife	Exploring differences in DNAm between Latino subgroups	450K	573 participants from diverse Latino ethnic subgroups in the USA; the majority identified as of Puerto Rican (n = 220, 38%) or Mexican origin (n = 276, 64%)	Children: age = 9-15 years	Self-reported	Global and local ancestry (ADMIXTURE); MDS used in model (“Although adjusting for genomic ancestry attenuated the effect of ethnicity, a significant association between ethnicity and methylation remained (P = 0.04).”	818 154 SNPs on the Axiom Genome-Wide LAT 1, World Array 4; 1000 Genomes European African population (YRI)	Post hoc mQTLs; local, global ancestry	Yes, maternal smoking, diesel exhaust particles, exposure to violence, recruitment site
Giri et al. (2017), India	Academy of Scientific and Innovative Research, CSIR-Institute of Genomics and Integrative Biology, New Delhi, India	India	Molecular Genetics and Genomics	Comparative analysis of methylomes between five different ethnicities	450K	Caucasian (n = 10), African American (n = 10), Japanese (n = 10), Indo-European (n = 10), Dravidian (n = 10)	Adults: mean age = 27.7-48.7 across racial groups	No description	No	No	No	No, but acknowledged
Giuliani et al. (2016), USA	University of Bologna, Bologna, Italy	Italy	Genome Biology and Evolution	Investigating the dynamics that create epigenetic diversity between and within different human groups	450K, EpiTYPER assay	European American (n = 96), African American (n = 96), Han Chinese American (n = 96); 90 immigrants from Morocco (n = 16), Nigeria (n = 14), The Philippines (n = 13), China (n = 17), and Italy (n = 30) currently residing in Bologna, Italy	Adults: mean age = 29.4-37.3 across racial groups	No description	1000 Genomes Project, discriminant analysis of PCA (DAPC)	1000 Genomes Project	mQTL	No, but used pathway analysis to identify most informative pathways and found nutrient, UVA exposure, and pathogens load to be most relevant. Also, compared DNAm across ethnicity within genetic ancestry
Heyn et al. (2013), USA	Mayo Clinic College of Medicine, Rochester, MN, USA; University of Barcelona, Barcelona, Spain	USA, Spain	Genome Research	Examining the contribution of differential DNAm to variability of disease	450K	Caucasian American (n = 96), African American (n = 96), Asian American (n = 96)	Adults: mean age = 29.4-37.3 across racial groups	No description	Use PLINK and ADMIXTURE to access genetic ancestry	Obtained from a set of HumanHap550k and HumanHap650k SNP arrays	mQTL (~68%)	No, but acknowledged
Horvath et al. (2016), USA	University of California Los Angeles, Los Angeles, CA, USA	USA	Genome Biology	Comparing “epigenetic aging” by gender and race/ethnicity	450K	African ancestry (African American and Central African) (n = 1387), Non-Hispanic White (n = 2932), Hispanic (n = 657 ), East Asian (mainly Han Chinese) (n = 127 ), Tismane Amerindian (Native American) (n = 59)	Older adults in largest cohort (mean age = 63 years). Mean age 0-70 years across cohorts	Self-reported	No description of direct measure, except Hispanic "Mexican ancestry (defined as both parents and ≥3/4 of grandparents Mexican or of Mexican descent)" in one of the datasets	No	Removed CpG that can be associated with mQTL in sensitive analysis	No for all racial groups, but included African populations exposed to different ecological environments
Jhun et al. (2021), USA	University of Michigan School of Public Health, Ann Arbor, MI, US	USA	Nature Communications	Examining the association between DNAm and disease in a multi-ethnic sample	450K	European (n = 11 114), African American (n = 4452), Hispanic (n = 699)	Adults: mean age = 42.7-76 years across cohorts	No description	Adjusted for genetic PCs	Genotype data but no description of how they were assessed	mQTL (a priori); ethnic-stratified EWAS	No, but acknowledged
Kader et al. (2020), South Africa	Genetics Department, School of Life Sciences, Westville, Durban, South Africa	South Africa	Forensic Science International	Testing the reliability of DNAm between racial groups for use in forensic testing	Bisulfite sequencing of 2 candidate gene (FAM43A, FOXO3)	85 saliva samples and 110 blood samples from adults of four major racial groups in South Africa: Black (n = 30/40), White (n = 10/10), Indian (n = 30/40), Other non-White (n = 15/20)	Adults: age groups 20-40, 40-60, > 60 years	No description	No	No	No	No
Lapato et al. (2018), USA	Virginia Commonwealth University School of Medicine, Richmond, VA, USA	USA	BMJ Open	Exploring both socioenvironmental determinants of health and DNAm to understand racial disparities in pre-term birth [No actual analysis and findings on DNAm yet; just a cohort description]	450K, 850K	177 women in the USA: African American (n = 89, 50%), European American (n = 88, 50%)	Adults: mean age, African American = 27 years, European American = 31 years	Self-reported	Plan to create genetic PCs from SNPs on array	No	No	Yes, neighborhood environment, pregnancy-specific environment
Lara et al. (2020), USA	Changhai Hospital, Second Military Medical University, Shanghai, China	China	Cancer	Exploring racial disparities in cancer outcomes	450K	African American and European American patients	Adults: age groups: < 50, 50-59, 60-69, 70-79, ≥ 80 years	TCGAA - ancestry info; SEED, NCDB - self-identified	TCGAA ancestry info	No	No	No, but acknowledged
Li et al. (2020), China	Changhai Hospital, Second Military Medical University, Shanghai, China	China	Nature	Pan-cancer clinical and epigenetic molecular analysis of outcomes in African American and European American patients	WGBS	Chinese men (n = 208) and existing data sets from Chinese men (n = 2554) and 13 Western cohorts	Older adults: age = 50-88 years; median = 69 years	No description (race/ethnicity not included in metadata)	No	WGS	SNP mutation	No
Davis Lynn et al. (2019), USA	National Cancer Institute, National Institutes of Health, Bethesda, MD, USA	USA	Cancer Prevention Research	Identifying differences in DNAm levels in breast milk by race and lactation duration as risk factors for breast cancer	450K	Lactating women: Black (n = 57, 41%) and White (n = 82, 59%)	Adults: mean age = 30.2 years	No description	No	No	No	Yes, controlled in model (smoking history, pain medication, family history of cancer, age at first birth & menarche; acknowledged more information on socioeconomic status, diet, and breastfeeding practices are needed)
McKennan et al. (2021), USA	University of Pittsburgh, Pittsburgh, PA, USA	USA	Epigenetics	Exploring the relative contributions of genetic and environmental factors associated with race to DNAm patterns	EPIC	196 Children: primarily self-reported Black (n = 147, 75%) and Hispanic (n = 39, 20%), White (n = 1, 0.5%), Mixed (n = 1, 0.5%) Other (n = 2, 0.5%)	At birth and age 7 years	Parent/guardian-reported	Ancestral PCA on 801 ancestry informative markers (AIMS); genetic ancestry PC1 was included as a covariate in analysis	Illumina Infinium CoreExome+Custom array.	mQTLs ("51% of all race-related-CpGs with at least one SNP in the +/- 5kb window had at least one meQTL at birth or age 7 at an FDR of 5%")	Yes, maternal depression and perceived stress measured during the second or third trimester of pregnancy, maternal asthma, maternal infections during pregnancy, pet ownership, bedroom allergens, number of smokers in the household, number of siblings, number of previous live births, daycare attendance, number of colds at age 2 or 3, and allergic sensitization or asthma in the child
Mozhui et al. (2015), USA	University of Tennessee Health Science Center, Memphis, TN, USA	USA	PLoS One	Examining ancestry-specific DNAm patterns implicated in population differences in risk factors	27K	African American (n = 112, 55%) and European American (n = 91, 45%)	At birth and mothers: mean maternal age, African American = 25.75 years, European American = 29.45 years	Self-reported (excluding self-reported admixed)	Used self-reported race as proxy; did not control for genetic PCs. Used HapMap data (30 CEU and 30 YRI) for replication	Illumina Omni-Quad 1 M, Omni-Express BeadChips (PB), HumanHap550 (FCTX, TCTX, CRBLM, PONS), and Affymetrix Genome-Wide Human SNP Array 5.0 and 6.0 (CB A and CB B) (reported in another study; Smith et al., 2014)	mQTLs in the same cohort, reported in another study ("the 3,802 sites with methylation difference between AAs and EAs, 159 are associated with at least one nearby meQTL marker")	Yes, maternal plasma levels of folate and vitamin D measured during mid-pregnancy (environment compared across races)
Needham et al. (2015), USA	University of Michigan, Ann Arbor, MI, USA	USA	Epigenetics	Examining associations between socioeconomic status and gene-specific DNAm in a large population-based sample of US adults	450K	1264 participants: Non-Hispanic White (47%), African American (21%), Hispanic (31%)	Older adults: mean age = 69.55 years	No description	No	No	No	Yes, socioeconomic status (main focus) but race was only a covariate
Okosun et al. (2000), USA	Mercer University School of Medicine, Macon, GA, USA	USA	International Journal of Obesity	Determining the relation between adiposity and birth weight	Not DNAm	White (n = 759, 30%), Black (n = 916, 37%), and Hispanic (n = 813, 33%) children in the USA	Children: age = 5-11 years
Paredes-Céspedes et al. (2021), Mexico	University of Nayarit (Universidad Autónoma de Nayarit), Tepic, Nayarit, Mexico	Mexico	Environmental Science and Pollution Research	Investigating DNAm profiles in indigenous Huichol communities	LINE-1 pyrosequencing	Indigenous (n = 140, 75%), Mestizo (n = 47, 25%)	Adults: reference mean age = 30.74 years, farm workers mean age = 42.16 years	In accordance with the criteria established by the Mexican National Institute of Indigenous Peoples (INPI), the selected Indigenous Huichol participants were required to have blood type O (ABO system), Rh+, share the cultural traditions of the region, speak the indigenous Wixarika dialect, and give informed consent	No. Acknowledged differences in genetic admixture but no direct measure	No	No	Yes, lifestyle practices (e.g., alcohol consumption, drug, smoking, folate intake) and exposure to pesticides
Park et al. (2018), USA	Norris Comprehensive Cancer Center, Keck School of Medicine, University of Southern California, Los Angeles, CA, USA	USA	Clinical Epigenetics	Exploring racial differences in effects of cigarette smoking	450K	612 smokers: White (n = 204, 33%), Native Hawaiian (n = 205, 33%), Japanese American (n = 203, 33%)	Older adults: mean age, Japanese American = 61 years, Native Hawaiian = 57 years, White = 62 years	Self-reported	No description of direct measure	No	No, but acknowledged (“The evaluation of methylation quantitative trait loci between this variant and cg13986536 is warranted.”)	Yes, smoking (main focus)
Pepin et al. (2021), USA	University of Alabama at Birmingham, Birmingham, AL, USA	USA	American Journal of Physiology-Heart and Circulatory Physiology	Studying epigenetic differences among patients with end-stage heart failure	450K, EPIC	Multicohort African American (n = 15, 47%) Caucasian American (n = 15, 47%), Asian American (n = 1, 3%), East African (n = 1, 3%)	Adults: mean age, African American = 53 years, Asian American = 46 years, Caucasian American = 56 years, East African = 56 years	Self-reported (critical of race as a poor proxy for human physiology)	No	No	Yes, identified potential mQTLs using the dbSNP database	Yes, medical records (smoking, medical history, family history) and indirect measure of SES socioeconomic status through geocoding
Pheiffher et al. (2020), South Africa	South African Medical Research Council, Cape Town, South Africa	South Africa	Frontiers in Genetics	Investigating DNAm	Global DNAm (Imprint Methylated DNA Quantification kit) and pyrosequencing	Normal weight and obese Black (n = 27, 50%) and White (n = 257, 50%) South African women (n = 54)	Adults: age = 21-39 years	Assumed to be the same as self-reported ancestry	Self-reported	No	No	Yes, measured socioeconomic status but not used in DNAm analysis
Philibert et al. (2020), USA	University of Iowa, Iowa City, IA, USA	USA	Genes	Testing whether array-based epigenetic aging indices were in fact tagging ethnicity and confounding comparisons of race/ethnicity	450K	203 neonates: African American (n = 112) and 91 White (n = 91); validation in African American adults (n = 505)	Neonates	Not clear for discovery cohort; self-reported in validation cohort	Infinium Multi-Ethnic Global-8 BeadChip and calculated European Ancestry Index, which was used to test the association with CpGs identified to be related to ethnicity	Infinium Multi-Ethnic Global-8 BeadChip	mQTL (a priori) using the NCBI dbSNP database, "gap hunting"	No direct measure but cross-checked hits with previous studies on smoking
Rai et al. (2019), USA	Icahn School of Medicine at Mount Sinai, New York, NY, USA	USA	Cancer Reports	Identifying epigenetic differences and cancer risk factors	RRBS	African American (n = 3), Caucasian counterparts (n = 3)	Not reported	No description	No description	No	No	No
Rawlik et al. (2017), UK	The University of Edinburgh, Edinburgh, UK	UK	Human Molecular Genetics	Explaining ethnic differences in DNAm between distinct ethnic groups in Colombia	450K	132 admixed individuals from Colombia	Not reported	No description	1000 Genomes Project and Human Genome Diversity Panel (HGDP); used RFMix to estimate local ancestry and test for associated differential DNAm by regressing the DNAm level at the site on this local ancestry	Illumina HumanOmniExpress Exome Chip	mQTL (a priori)	Yes, used city of recruitment as a covariate
Rizzo et al. (2020), USA	Trinity University, San Antonio, TX, USA	USA	Clinical Epigenetics	Determining if maternal obesity and diabetes mellitus during pregnancy result in changes in infant DNAm	EPIC	69 American Hispanic individuals: Hispanic (n = 57, 83%), Non-Hispanic White (n = 4, 6%), African American (n = 4, 6%), Other (n = 4, 6%)	Neonates	No description	No	No	No	Yes, maternal obesity/diabetes (main focus)
Salihu et al. (2016), USA	Baylor College of Medicine, Houston, TX, USA	USA	Maternal and Child Health Journal	Identifying DNA methylation changes in relation to preterm birth	27K	21 Black mothers (24%) and 68 Non-Black (76%) mother-infant pairs	Neonates: mean gestational age = 38.2 weeks	Self-reported	No	No	No, acknowledged as limitation	Yes, clinical variables, including vitamin usage, presence of infection, delivery complications, presence of birth defects, but not controlled for in DNAm analysis
Song et al. (2015), USA	The Ohio State University and James Cancer Hospital, Columbus, OH, USA	USA	Epigenetics	Assessing differences by race in genome-wide DNAm and gene expression in healthy women with no prior history of breast cancer	450K, validation with pyrosequencing	European American (n = 61, 73%), African American (n = 22, 27%)	Adults: mean age, White = 40.7 years, Black = 34.4 years	Self-reported	No	No	No	Yes, alcohol, smoking status, and other breast cancer risk factors (tested association with PC of DNAm separation between African American and European American groups)
Straughen et al. (2015), USA	Wayne State University School of Medicine, Detroit, MI, USA	USA	Clinical Epigenetics	Examining whether methylation may partially explain racial differences in birth weight	27K	Non-Black (n = 66, 75%), Black (n = 21, 25%)	Neonates	No description	No	No	No	Yes, but not included in model
Tajuddin et al. (2019), USA	National Institute on Aging, NIH Biomedical Research Center, Baltimore, MD, USA	USA	Clinical Epigenetics	Examining the association between DNAm and chronological age in relation to race, poverty, and sex	EPIC (Horvarth, Hannum clocks)	Middle-aged African American (n = 244, 25%) and White (n = 243, 25%) men (n = 248, 25%) and women (n = 239, 25%) in the USA	Adults: mean age, White = 49.0 years, Black = 48.4 years	Self-reported	Top 2 genetic PCs calculated from DNAm of CpGs overlapping with SNPs	No	No	Yes, poverty status (controlled in epigenetic age analysis)
Tehranifar et al. (2018), USA	Columbia University Mailman School of Public Health	USA	Epigenetics	Investigating whether maternal smoking in pregnancy, independent of personal active smoking, is associated with midlife DNAm in CpGs	450K	Pregnant mothers of 89 adult women: African American (n = 18, 20%), Hispanic (n = 38, 43%), White (n = 23, 26%)	Adults: mean age = 43 years	No description (treated as covariate)	No	No	No	Yes, exposure to maternal smoking (main focus), active smoking (covariate)
Tekola-Ayele et al. (2020), USA	Eunice Kennedy Shriver National Institute of Child Health and Human Development, National Institutes of Health	USA	Clinical Epigenetics	Identifying DNA methylation changes in the placenta with impacts on fetal development and diseases in adult life	450K	An ethnically diverse of cohort pregnant women (n = 301): Hispanic (n = 102), White (n = 77 ), Black (n = 72), Asian (n = 50)	Neonates	Self-reported (treated as covariate)	Top 10 genetic PCs adjusted in analysis	HumanOmni2.5 BeadChips	mQTL database	No
Wang C et al. (2018), China	Shihezi University School of Medicine	China	Medicine	Investigating diabetes susceptibility in different ethnic groups	450K	24 Han (n = 12 ), Kazak (n = 6 ), Other (n = 6 ).	Adults: mean age, Han (diabetes) = 47.5 ± 5.6 years, Han (control) = 48.7 ± 4.4 years, Kazak (diabetes) = 51.8 ± 5.7 years, Kazak (control) = 49.0 ± 5.2 years (n = 6 each subgroup)	No description	No	No	No	No
Wang X et al. (2016), USA	Stony Brook University	USA	PLoS One	Elucidating epigenetic differences in racial disparities in colorectal cancer	Reduced Representation Bisulfite Sequencing	African American	Older adults: mean age, African America = 72.7years, Caucasian American = 62.4 years	No description	No	No	No	No
Wiley et al. (2013), USA	National Center for Toxicological Research, Food and Drug Administration, Jefferson, AR, USA	USA	Journal of Clinical Immunology	Investigating ethnic differences in epigenetic changes among patients with systemic lupus erythematosus	Global DNAm (MethylFlash Methylated DNA Quantification kit (Epigentek)	224 female African American and European American women with and without lupus	Not reported	No description (no actual numbers for each racial group)	No	No	No	No, but acknowledged
Workalemahu et al. (2021), USA	Institute of Child Health and Human Development, National Institutes of Health, Bethesda, MD, USA	USA	Journal of Developmental Origins of Health and Disease	Exploring whether maternal cardiometabolic status and ethnic differences influence placental epigenetic age acceleration	450K (Placenta epigenetic age)	301 pregnant women from 4 racial/ethnic groups: White (n = 38, 25.5%), Black (n = 39, 26.2%), Hispanic (n = 53, 35.6%), Asian/Pacific Islander (n = 19, 12.8%)	Neonates	Self-reported	Percentage of genetic ancestry calculated from genotype data (ADMIXTURE), controlled in model for race	Placental DNA samples were genotyped on Illumina HumanOmni2.5 BeadChip; Mothers’ DNA samples extracted from stored buffy coat specimens were genotyped using the Illumina Infinium Multiethnic Global BeadChip microarray	Percentage of genetic ancestry examined as predictor of placental epigenetic age acceleration	Yes, controlled in model (parity, health insurance, mode of onset of labor, marital status, educational level, preeclampsia status)
Zaghlool et al. (2018), Qatar	Weill Cornell Medicine-Qatar, Education City, Doha, Qatar	Qatar	Human Molecular Genetics	Elucidating the molecular pathways that connect DNAm to disease or lifestyle factors	450K	359 samples from the multi-ethnic Qatar Metabolomics Study on Diabetes (QMDiab): Arab (n = 189, 52.6%), South Asian (n = 106, 29.5%), Filipino (n = 34, 9.5%), Other/mixed (n = 13, 3.6%), missing ethnicity data (n = 17, 4.7%)	Adults: mean age = 46.8 years	Self-reported	First 3 genetic PCs as covariates	Yes, described in previous study using the same cohort	Yes, identify potential mQTLs using BIOS QTL browser and then tested empirically (under Mendelian randomization)	Yes, smoking and other metabolites
Zhu et al. (2016), USA	Medical College of Georgia, Georgia Regents University, Augusta, GA, USA	USA	PLoS One	Understanding the influence of vitamin D deficiency on the epigenome	Global DNAm (MethylFlash Methylated DNA Quantification kit; Epigentek)	454 participants of the LACHY study: Caucasian (n = 263, 58%) and African American (n = 191, 42%)	Children: mean age = 16.1 years	Self-reported or parent/guardian-reported if under 18	No	No	No	Yes, vitamin D (main focus)
