# Supplementary material for: An integrative framework and recommendations for the study of DNA methylation in the context of race and ethnicity
Source: Discov Soc Sci Health. 2023 Apr 20;3(1):9. doi: 10.1007/s44155-023-00039-z (PMC10118232; doi:10.1007/s44155-023-00039-z)
Supplement: Supplementary file 2 — Supplementary file2 (XLSX 1699 KB) [file 44155_2023_39_MOESM2_ESM.xlsx]

## Sheet: CpG from each study
1	2	3	4		5	6	7	8	9	10	11	12	13	14	15	16	17	18	19	20	21	22	23	24	25	26	27	28	29	30	31	32	33	34	35	36	37	38	39	40	41	42	43	44	45	46	47	48	49
Adkins et al., (2011), USA	Agha et al., (2016), USA	Barfield et al. (2014), USA	Barfield et al. (2019), USA	Barfield et al. (2019), USA	Chan et al. (2017), USA	Chitrala et al. (2020), USA	Conway et al. (2015), USA	Daca-Roszak et al (2020), Poland	de Mendoza et al. (2018), USA	Demerath et al. (2015), USA	Devaney et al. (2015), USA	Do et al. (2021), UK	Enokida et al. (2005), UK	Fraser et al. (2012), USA	Galanter et al. (2017), USA	Giri et al. (2017), India	Giuliani et al. (2016), USA	Heyn et al. (2013), USA	Horvath et al. (2016), USA	Jhun et al. (2021). USA	Kader et al. (2020), South Africa	Lapato et al. (2018), USA	Lara et al. (2020), USA	Li et al. (2020), China	Davis Lynn et al. (2019), USA	McKennan et al. (2021), USA	Mozhui et al. (2015), USA	Needham et al. (2015), USA	Okosun et al. (2000), USA	Paredes-Céspedes et al. (2021), Mexico	Park et al. (2018), USA	Pepin et al. (2021), USA	Pheiffher et al. (2020), South Africa	Philibert et al. (2020), USA	Rai et al. (2019), USA	Rawlik et al. (2017), UK	Rizzo et al. (2020), USA	Salihu et al. (2016), USA	Song et al. (2015), USA	Straughen et al. (2015), USA	Tajuddin et al. (2019), USA	Tehranifar et al. (2018), USA	Tekola-Ayele et al. (2020), USA	Wang C et al. (2018), China	Wang X et al. (2016), USA	Wiley et al. (2013), USA	Workalemahu et al. (2021), USA	Zaghlool et al. (2018), Qatar	Zhu et al. (2016), USA
CpG info in supplement but not available	Not CpGs related to race/ethnicity	Not CpGs related to race/ethnicity	African American-specific sleep-related CpGs	Moderated by self-reported race	Global DNAm	African American-specific CpGs related to metabolic syndromes	Moderated by self-reported race	Population-related CpG	CpGs associated withdiscrimination/race-related stress	Not CpGs related to race/ethnicity	CpGs related to prostate cancer differentially methylated by race	Not CpGs related to race/ethnicity	No CpG information	CpGs with population-specific DNAm (position)	CpGs associated with ethnicity	CpGs with differential methylation across Indo-European and Dradivian populations	CpGs with differential methylation across African, Han Chinese, European populations	CpGs with differential methylation across Caucasian American, African American, and Han Chinese American populations	Not CpGs related to race/ethnicity	CpGs related to blood lipid stratified by ethnicity (not directly related to race and ethnicity)	No significant differences in DNAm across Black, White, Indian, and other non-white ethnic groups	No analysis done yet	No CpG information	No CpG information	Breast milk-related differential methylation by race	No CpG information	Ancestry-specific CpG sites	Not CpGs related to race/ethnicity	No CpG information	Global DNAm with LINE-1	Significant interaction with race	Differentially methylated across African American and Caucasian American populations	Global DNAm	CpGs in PhenoAge clock most associated with ancestry	No CpG information	No CpG information	Not CpGs related to race/ethnicity	Preterm-promoting gene CpG sites of Black versus Non-Black infants	Missing Supplementary Table S2 that should have CpGs	No CpG information	CpGs associated with age stratified by race	Not CpGs related to race/ethnicity	Not CpGs related to race/ethnicity	Not CpGs related to race/ethnicity	Not CpGs related to race/ethnicity	No CpG information	Placental epigenetic age (62 CpGs) associated with genetic ancestry (Native American, African, Asian)	Not CpGs related to race/ethnicity	Global DNA methylation
			cg12833508	cg25472882		cg11917734	cg08156793	cg00031303	cg09437479		cg00009421			66476863	cg16366262	cg05926253	cg14789911	cg13549940							cg02583091		cg15915418				cg11413570	cg20459037		cg08654655				cg23917399									cg12146151
			cg26609398	cg12833508		cg22055451	cg01352108	cg00862290	cg16143945		cg02328793			124264314	cg27185793	cg14793544	cg08742575	cg06957310							cg05585991		cg06409153				cg00812246	cg22857134		cg18771300				cg07086380									cg16127845
			cg13687497	cg26609398		cg11821245	cg19763514	cg03140118	cg03317714		cg03046445			169550517	cg09668627	cg07427577	cg00669623	cg20490392							cg05681977		cg27063525				cg09168939	cg02910887		cg15344028				cg07404485									cg17133388
				cg13687497		cg16476700	cg24301180	cg03585734	cg19958721		cg03617345			11067653	cg05117823	cg23291158	cg06285241	cg25350011							cg05930207		cg23159337				cg01924952	cg16999677		cg02016419				cg04185861									cg13997435
				cg18371750		cg17005068	cg09524393	cg04036182	cg05711042		cg06840144			20015084	cg26891951	cg04205664	cg12856521	cg26741686							cg06388099		cg08707819				cg11108534	cg24850178		cg12402251				cg06779945									cg12360736
				cg26130090		cg04408998	cg10157207	cg07207043	cg02578462		cg17824240			70928551	cg02265922	cg11075029	cg20291162	cg24424889							cg09084477		cg13315147				cg15613292	cg02171206		cg04718414				cg20368904									cg07300408
				cg23574298		cg11478607	cg00626984	cg07904028	cg07726178		cg18793088			126620755	cg22383924	cg01759136	cg09796376	cg10435235							cg09623377		cg11375102				cg13986536	cg15706692		cg08251399				cg22956483									cg11739626
				cg01904985		cg01238044	cg05481196	cg08979191	cg15209133		cg27633903			147696535	cg17804348	cg20133730	cg00620824	cg18929511							cg09695851		cg12883767				cg21842914	cg21629561		cg12864235													cg00828602
				cg02374944		cg13872627	cg09190049	cg09972454	cg04928761		cg03065661			67948348	cg17848003	cg19015611	cg02817932	cg19203115							cg11359720		cg14384940					cg05639188		cg09799873													cg21624359
				cg13588265		cg01957799	cg05035143	cg18136963			cg00097619			115660436	cg00600854	cg18015044	cg15544633	cg27284398							cg12425861		cg20755353					cg08599229		cg00862290													cg22639768
				cg01769243		cg20064778	cg09569033	cg23669876			cg07584077			60275337	cg16672535	cg17911021	cg27084952	cg25234359							cg14487805		cg14159672					cg14449263		cg06638451													cg11388238
				cg11335203		cg07398106	cg19159961	cg24037715			cg21726840			176664728	cg00853242	cg11495544	cg16658412	cg15007983							cg18397450		cg12585282					cg05382510		cg19566405													cg06958211
				cg03737424		cg15453257	cg18744444	cg24861686			cg23101469			31693179	cg21211780	cg01775802	cg19499452	cg11766577							cg18912855		cg04553559					cg02146966		cg13509147													cg19317715
				cg00181327		cg00790055	cg10288563	cg26367031			cg00447817			82915135	cg07017737	cg07875360	cg14150973	cg13126279							cg19638749		cg14893161					cg18552413		cg20066677													cg20291222
				cg00583046		cg27653023	cg08219028				cg01240229			46428480	cg02900253	cg03858121	cg02750262	cg14789911							cg21334510		cg01804429					cg07308158		cg16713727													cg03490200
				cg00331852		cg07093428	cg09782137				cg01286930			59405541	cg26413691	cg06813297	cg10261205	cg07747299							cg23221732		cg05968233					cg16940396		cg11618577													cg26353877
				cg13776718		cg24072927	cg02810586				cg09744243			120781791	cg04078418	cg21848624	cg15465743	cg08742575							cg25815482		cg24235633					cg00749520		cg12813792													cg22957381
				cg21883754		cg03788849	cg06210628				cg04068578			116434030	cg06972019	cg02372404	cg10833066	cg12016809									cg20744464					cg19908114		cg04836038													cg19742789
						cg07011961	cg14636131				cg04077047			122762281	cg11947782	cg01835922	cg15138289	cg05896524									cg06530118					cg27084952		cg27187881													cg02976574
						cg21398507	cg26924342				cg13961172			171112210	cg01943221	cg08331829	cg21341645	cg02578087									cg21516384					cg23386212		cg10795646													cg16356956
						cg05660106	cg13282827				cg10284884			194755472	cg16057915	cg07227024	cg03846641	cg13535736									cg11323731					cg02372404		cg15201877													cg26143719
						cg12355172	cg09322748				cg17216600			131238589	cg16365973		cg17129188	cg19283806									cg06420088					cg11846207		cg17133388													cg09990086
						cg14332815	cg09597048				cg17603288			58815787	cg01061626		cg01042202	cg19463256									cg11618577					cg11258982		cg13119609													cg16746631
						cg10546252	cg21475536				cg19961277			360113	cg11345438		cg24503407	cg24851651									cg21243096					cg03421616		cg22736354													cg10245048
						cg04824771					cg03778373			51870732	cg15895132		cg07144255	cg13164537									cg11659747					cg25676572		cg23159337													cg00047050
						cg04306053								229182620	cg01567509		cg06917450	cg26848442									cg00615915					cg17500282		cg24125648													cg25623459
						cg01616519								60274447	cg24735235		cg21181453	cg23611477									cg27112247					cg07740110		cg15963417													cg25374854
						cg02484491								52061073	cg04889800		cg04850659	cg00669623									cg21824213					cg05499111		cg09304040													cg02589695
						cg21059964								114693	cg11570511		cg06223162	cg18190219									cg24868271					cg17472297		cg09404633													cg19289461
						cg15051541								2736107	cg26541649		cg17005068	cg17099656									cg03205208					cg00455242		cg10570177													cg16816226
						cg17097571								36364346	cg04875062		cg10950924	cg25114630									cg19531713					cg21948676															cg22141781
						cg03735049								47509821	cg14844953		cg21248554	cg19276111									cg12864235					cg06202470															cg14884741
						cg02748479								15388490	cg01010870		cg20290983	cg17713488									cg20159072					cg18232235															cg00417297
						cg26216641								124903428	cg17104151		cg08017634	cg06285241									cg12662162					cg18526121															cg19932177
						cg04120815								31347299	cg14989815		cg00755546	cg04329125									cg14166009					cg04093818															cg11206634
						cg10261205								55273683	cg11257888		cg11787167	cg27279301									cg09770154					cg06427702															cg06807989
						cg11805946								116943245	cg07236781		cg14654471	cg22718636									cg05889321					cg07431896															cg01446983
						cg01135259								73128376	cg12459932		cg15293181	cg12856521									cg18771300					cg12857870															cg23006204
						cg03249723								130979564	cg23916689		cg22824376	cg20291162									cg19475870					cg16972057															cg08519905
						cg18679504								113434374	cg03731740		cg20511966	cg02228675									cg13240598					cg26167010															cg21685427
						cg25478600								88208942	cg10782019			cg09219688									cg00565075					cg06232675															cg14414534
						cg24330042								16899113	cg19728051			cg02678768									cg06236748					cg12447580															cg05868799
						cg09702859								102081304	cg10959672			cg17765387									cg09266965					cg26853589															cg24798047
						cg06969250								107463855	cg08878450			cg26988138									cg25739003					cg10506615															cg19850406
						cg15554694								37284290	cg15482882			cg26922917									cg12089439					cg00232149															cg05592398
						cg14083800								31648435	cg10436833			cg09408571									cg03161839					cg21271227															cg21604042
						cg14259717								32933487	cg05232215			cg09796376									cg05895453					cg06683487															cg26428825
						cg21095779								245401292	cg03601886			cg20408074									cg13964084					cg07760800															cg23878206
						cg01667892								245402094	cg11950754			cg00620824									cg20406374					cg22444562															cg16077929
						cg09993145								111243061	cg11235152			cg24918767									cg26711820					cg06763665															cg10676060
						cg02707799								42640094	cg12940439			cg06546677									cg02456292					cg11331837															cg01594262
						cg14078231								111598281	cg07107453			cg11132204									cg12335708					cg03226599															cg06094150
						cg09166973								194755255	cg24038762			cg02817932									cg16427670					cg24623109															cg04794268
						cg08787039								751348	cg08237401			cg06935979									cg17756392					cg26961260															cg00307685
						cg21293934								138675693	cg09408571			cg00951395									cg09381003					cg25559664															cg10942056
						cg00239915									cg06223162			cg19368911									cg04078251					cg08979191															cg04087608
						cg08219170									cg04219726			cg02592271									cg19664945					cg03810198															cg13678049
						cg07235562									cg20317872			cg14781242									cg00053647					cg04479860															cg06736444
						cg06928346									cg17421062			cg01201279									cg16184943					cg21070081															cg22627427
						cg18361663									cg16348003			cg15260248									cg27109971					cg12425861															cg04237003
						cg11699576									cg08477332			cg11036041									cg21120786					cg09431415															cg26391080
						cg04281426									cg12205230			cg22961457									cg04987894					cg03664889															cg17964955
						cg25932599									cg04922029			cg15544633									cg15286372					cg23773105
						cg00441403									cg00936728			cg27084952									cg23472215					cg02365967
						cg13264209									cg21476940			cg06722407									cg21922841					cg00491047
						cg26063721									cg07145783			cg16172923									cg04001333					cg10444733
						cg16806041									cg03228353			cg16658412									cg14086647					cg27159421
						cg10036016									cg12648759			cg05095590									cg01585758					cg19651567
						cg06148175									cg03426226			cg14926196									cg25488082					cg11936089
						cg10411146									cg01598007			cg24796644									cg13673514					cg03373960
						cg17231418									cg00056754			cg02493602									cg20507276					cg14781242
						cg26074100									cg26785303			cg08471713									cg04155793					cg14864276
						cg14919558									cg24633390			cg19478698									cg25903497					cg24879406
						cg09782621									cg08873628			cg11440486									cg24014020					cg07319276
						cg12697442									cg00321850			cg00901687									cg05158538					cg15663348
						cg14787155									cg17845761			cg12235788									cg15543551					cg27309611
						cg06896770									cg07917478			cg21667061									cg25500444					cg05082376
						cg24590708									cg00387090			cg09829573									cg01280080					cg23587288
						cg23651386									cg03137209			cg12425861									cg14917512					cg12619909
						cg12850242									cg13858742			cg18397450									cg12717203					cg20750930
						cg19431296									cg14789529			cg19499452									cg24476569					cg06879608
						cg21460394									cg02895948			cg18912855									cg07962315					cg01478937
						cg10747310									cg00852317			cg15948536									cg21201659					cg25821974
						cg22798984									cg00513220			cg06103394									cg18182399					cg13456836
						cg12759288									cg24374583			cg22681709									cg17119387					cg05110787
						cg15948324									cg04233686			cg08900409									cg13509147					cg14590681
						cg01349114									cg16532282			cg12091331									cg05600174					cg20939274
						cg20239766									cg24937136			cg06064179									cg16072462					cg25946722
						cg06943751									cg18967021			cg25120325									cg11563860					cg03645661
						cg07140290									cg06313507			cg11609571									cg01919208					cg01108434
						cg19776793									cg01055562			cg22410499									cg04471507					cg08281735
						cg01664437									cg08903465			cg10599438									cg21732383					cg13670833
						cg14312716									cg06882058			cg04520948									cg01447817					cg18821122
						cg13218573									cg20979737			cg00632811									cg05250458					cg26720382
						cg25883327									cg04798314			cg25345738									cg24169822					cg12451181
						cg22030770									cg04162032			cg12092579									cg11126134					cg18459618
						cg02039987									cg23230830			cg08896939									cg10296238					cg11809123
						cg06033320									cg23668184			cg04193820									cg20491707					cg14615128
						cg21265548									cg03538480			cg13458384									cg26256793					cg04049787
						cg09505426									cg12244013			cg00101728									cg04431054					cg15557168
						cg27523218									cg19426625			cg14150973									cg04317399					cg09084244
						cg04371413									cg15545942			cg01448863									cg02283643					cg01377456
						cg20192259									cg00522231			cg21088438									cg14175438					cg19813523
						cg26634409									cg14853772			cg05964212									cg27519373					cg19977004
						cg04986336									cg00886669			cg11146691									cg08471713					cg17321235
						cg21033675									cg02819921			cg24940967									cg10756887					cg01688609
						cg21998046									cg16846645			cg13375589									cg04574442					cg03657257
						cg14341424									cg19893929			cg20729813									cg26301908					cg05609837
						cg04268125									cg11023668			cg06712013									cg13846555					cg19651115
						cg18391344									cg00617064			cg18872420									cg14865516					cg04656334
						cg11146971									cg14242246			cg23433370									cg09058381					cg16170636
						cg01947239									cg04011474			cg06008345									cg22409223					cg10695761
						cg23577948									cg21550785			cg00810292									cg27497687					cg12382363
						cg22603366									cg22938061			cg07189381									cg21872129					cg01981158
						cg11566256									cg05236720			cg24699670									cg24446548					cg05895137
						cg04858631									cg07536161			cg10218876									cg11695601					cg27554642
						cg09045655									cg15600915			cg12970512									cg03664139					cg02396944
						cg27029238									cg08023416			cg20916523									cg03731616					cg04495420
						cg10297211									cg03938978			cg02750262									cg25510610					cg06930309
						cg05516386									cg08528626			cg10197305									cg15170424					cg26131019
						cg09162385									cg25838818			cg03396347									cg25245322					cg22349483
						cg04810063									cg23163573			cg02251754									cg16094520					cg12680663
						cg15039797									cg00579706			cg02193146									cg26022315					cg18810712
						cg08375515									cg07317449			cg23915527									cg13162810					cg02658043
						cg16535080									cg09125754			cg21868798									cg01116966					cg03595018
						cg07754625									cg09204187			cg20240347									cg18755783					cg10156125
						cg21945188									cg11925066			cg16450677									cg19914751					cg11857805
						cg05915609									cg20148575			cg12391643									cg20164558					cg09147516
						cg23622299									cg22656550			cg22111694									cg15269863					cg01799791
						cg18624930									cg01884014			cg04722349									cg09793001					cg12666614
						cg18810712									cg18282096			cg14898223									cg19413110					cg25569462
						cg24441922									cg21673175			cg23555395									cg12062995					cg02820958
						cg19472218									cg11258485			cg16415457									cg20011794					cg26639376
						cg13638420									cg08729434			cg00315563									cg05793077					cg24885650
						cg04743250									cg03756814			cg03307177									cg10671802					cg09167828
						cg20988587									cg04758026			cg12367833									cg03446863					cg27141807
						cg00016226									cg26983710			cg16301894									cg01267315					cg09133953
						cg10106903									cg07508773			cg27586797									cg01678893					cg12020201
						cg26320504									cg06318624			cg10680621									cg12788471					cg13388025
						cg22012327									cg14941291			cg08951638									cg07051140					cg00699077
						cg19464917									cg03401519			cg19318364									cg08039281					cg04193820
						cg20372775									cg01124477			cg25753473									cg05375800					cg10509179
						cg24172434									cg17118478			cg12575883									cg13754949					cg11702503
						cg04349021									cg10800620			cg15679892									cg27018070					cg17939568
						cg12046723									cg18561976			cg04462931									cg11266874					cg13553703
						cg13264964									cg15344028			cg25332918									cg13858139					cg20496693
						cg25172127									cg00889363			cg00154902									cg08063724					cg12850546
						cg26588194									cg21443659			cg22816462									cg14031452					cg14960433
						cg24775298									cg20316538			cg00923880									cg01161597					cg21617763
						cg07989895									cg21004129			cg07964753									cg26332534					cg19333739
						cg07415359									cg15099037			cg17903548									cg12238343					cg25909532
						cg20445630									cg02323356			cg26466789									cg16753336					cg01251603
						cg14107762									cg01727145			cg23244022									cg14360897					cg05169812
						cg17084751									cg06351981			cg22123784									cg22983885					cg05838727
						cg08577341									cg11391828			cg14157578									cg15133363					cg07889355
						cg24356544									cg04519775			cg13544455									cg18592307					cg19945078
						cg07970040									cg07328664			cg25705717									cg11034861					cg22501342
						cg19073502									cg20002901			cg06749524									cg05959508					cg10826200
						cg02826333									cg19184688			cg16777618									cg12241297					cg05070493
						cg03463174									cg00255732			cg05694021									cg00415978					cg26042514
						cg10284952									cg00707741			cg25134647									cg17378989					cg06557127
						cg27071312									cg19710184			cg00557959									cg05334253					cg07415789
						cg27631389									cg21855211			cg13252730									cg02597269					cg12984325
						cg20270653									cg08457169			cg17311865									cg22665276					cg13281581
						cg06225589									cg08996805			cg05499111									cg01412445					cg15831346
						cg04231050									cg25616514			cg25508830									cg09875273					cg20469139
						cg13544012									cg02700894			cg04381865									cg00887101					cg21290290
						cg07915343									cg15873301			cg04506728									cg19219437					cg01594260
						cg06506007									cg15084803			cg04042333									cg15557833					cg09351263
						cg11476571									cg02772928			cg02352716									cg24615044					cg08518507
						cg19455368									cg04044720			cg05200811									cg15211655					cg07736327
						cg13953458									cg12899747			cg00147172									cg00729541					cg16697799
						cg11502597									cg06234584			cg08979191									cg14343062					cg23406436
						cg00032884									cg18816595			cg24951781									cg10971346					cg01256882
						cg25884427									cg01359962			cg18912768									cg18379495					cg03389755
						cg13762474									cg12321355			cg21351392									cg20884697					cg07123865
						cg17994896									cg08033130			cg02107279									cg02937060					cg01982592
						cg27614445									cg19145607			cg13286116									cg04447890					cg03101980
						cg23489671									cg19831962			cg07314988									cg10801369					cg05338320
						cg13880654									cg18704979			cg10261205									cg24680602					cg22018544
						cg20279479									cg05482119			cg06556497									cg17850880					cg22402398
						cg12800155									cg07271561			cg14170999									cg15865742					cg16950711
						cg03038262									cg06117233			cg08208480									cg00746130					cg03580568
						cg10110288									cg20881888			cg15465743									cg07980518					cg12609415
						cg02146079									cg02495395			cg16062483									cg10262425					cg04842472
						cg10622884									cg10144104			cg20744362									cg09657265					cg09717998
						cg09330125									cg17383842			cg06204040									cg06744574					cg18981338
						cg09705592									cg21323630			cg04850148									cg10040059					cg03115532
						cg14695332									cg18487916			cg04524040									cg23620639					cg10261416
						cg07410037									cg05991220			cg14839256									cg16442715					cg16848272
						cg09755932									cg24628310			cg19400179									cg09155852					cg00101583
						cg01576149									cg11645453			cg25075347									cg06186861					cg25273084
						cg14989033									cg01368219			cg10833066									cg19793718					cg04530948
						cg04565008									cg26017506			cg16794471									cg24267801					cg22759173
						cg10453443									cg01361263			cg07753967									cg22753607					cg24616089
						cg05593162									cg24163658			cg14815891									cg07569756					cg07326812
						cg11792786									cg15596493			cg26984593									cg06139836					cg20290361
						cg02576239									cg02854288			cg08734931									cg04837997					cg16956806
						cg21461564									cg11236526			cg02284273									cg15161055					cg23990781
						cg09152866									cg21938436			cg03179435									cg02772367					cg11857033
						cg10867349									cg03530364			cg05517541									cg23588553					cg16599901
						cg17042892									cg17775857			cg26846943									cg05874450					cg18397450
						cg09518226									cg03452737			cg01190989									cg20420254					cg24470734
						cg07985679									cg12508343			cg25772418									cg20227766					cg21697381
						cg15424112									cg19377234			cg06611426									cg00528052					cg22951263
						cg26745861									cg20945764			cg22138327									cg24341536					cg19744051
						cg14945182									cg02083676			cg26038582									cg23733753					cg24413314
						cg15680465									cg00221718			cg12858166									cg07699440					cg00043564
						cg01659072									cg09668964			cg13661648									cg19815904					cg07631681
						cg00459119									cg01130010			cg17294865									cg17918089					cg07929029
						cg21070062									cg05393726			cg15138289									cg07034269					cg09593454
						cg14379286									cg04374393			cg25057035									cg03486540					cg12697337
						cg22435313									cg03893701			cg04006133									cg20361540					cg15986276
						cg13434714									cg02056062			cg24426391									cg24341800					cg16251777
						cg01243653									cg02134705			cg18150584									cg04473302					cg21941796
						cg23691961									cg17578639			cg10967866									cg20684399					cg24925741
						cg15448631									cg00862290			cg21341645									cg16718678					cg22976360
						cg08799606									cg22471401			cg22000984									cg25827112					cg23286105
						cg14158622									cg16464007			cg00862290									cg19051578					cg04616557
						cg26422402									cg23651889			cg01017257									cg25234963					cg00045034
						cg13812291									cg15260248			cg16558994									cg09870606					cg05340744
						cg04953230									cg14180696			cg14018024									cg23700778					cg27541892
						cg09792758									cg12923728			cg00378510									cg22182110					cg22772380
						cg02705068									cg15164472			cg02713669									cg06864275					cg20488573
						cg27128467									cg24119469			cg25308803									cg21685266					cg19204924
						cg08497913									cg23151014			cg03846641									cg01765473					cg14361119
						cg24811265									cg22066108			cg07548255									cg25349574					cg06187843
						cg14898127									cg10671830			cg17179862									cg25555137					cg07883117
						cg08469255									cg07816074			cg24610854									cg08607500					cg13922858
						cg26165197									cg02387843			cg07737292									cg24121001					cg19963856
						cg23951825									cg21581745			cg17129188									cg15128849					cg27010096
						cg20630633									cg15696058			cg08651937									cg20216935					cg01484075
						cg02341737									cg06482428			cg24169315									cg06973760					cg05940425
						cg13461137									cg18347642			cg01042202									cg18347238					cg22658957
						cg16701914									cg11743349			cg17165241									cg03786772					cg23976937
						cg14331226									cg02407068			cg18222590									cg15210596					cg07621660
						cg16293300									cg22345214			cg17178900									cg21226224					cg11014875
						cg21331251									cg05641882			cg26354017									cg07265622					cg11680857
						cg15244436									cg26245086			cg14159672									cg19161333					cg15192688
						cg13367514									cg25841008			cg14893161									cg07789552					cg19284918
						cg11603365									cg15785860			cg11965913									cg02742971					cg19499754
						cg14863632									cg17712092			cg24503407									cg15864184					ch.2.5119090R
						cg12699619									cg16301894			cg07157834									cg15309066					cg08471814
						cg16443366									cg27324117			cg24499605									cg26982998					cg18266472
						cg18373878									cg01450725			cg10761639									cg19649173					cg00518698
						cg23097826									cg15450224			cg11821200									cg22336633					cg01911494
						cg03802931									cg13500194			cg18311871									cg01333131					cg22082706
						cg04100237									cg19372710			cg06715136									cg07355551					cg01045132
						cg19554457									cg07829469			cg06400119									cg22502502					cg13753831
						cg24398381									cg09097916			cg18112681									cg10878896					cg27312474
						cg02474858									cg17612535			cg10631373									cg08035942					cg10982964
						cg12172478									cg17229371			cg14227325									cg17503456					cg26469782
						cg21101841									cg08697251			cg05302531									cg08552254					cg18502238
						cg21915280									cg16272981			cg10259889									cg08775774					cg26417244
						cg18335505									cg07324633			cg05256304									cg13741249					cg13183651
						cg13882016									cg01910236			cg19980771									cg20051033					cg08219438
						cg12247101									cg19984355			cg17132030									cg03698393					cg18515437
						cg07814318									cg24630195			cg03258139									cg21449655					cg25312970
						cg24366314									cg19078576			cg04134399									cg06476606					cg27152219
						cg21399685									cg19475870			cg21523688									cg14633527					cg15856626
						cg19792189									cg12864235			cg11861562									cg17804987					cg20217938
						cg17074637									cg11155432			cg16524733									cg15118503					cg01701819
						cg00656959									cg07350977			cg09566995									cg19001226					cg03718821
						cg13961295									cg01092108			cg18786374									cg02247582					cg03749159
						cg11449146									cg21929564			cg07144255									cg04731091					cg05396182
						cg18493147									cg18302225			cg17205313									cg12454725					cg16534698
						cg02881681									cg00476771			cg12407057									cg16267059					cg17076397
						cg23012609									cg20417024			cg10760651									cg10294200					cg17800788
						cg18813599									cg02017109			cg02889973									cg08816248					cg19769827
						cg12417702									cg07379703			cg00967073									cg21516478					cg19782233
						cg05665581									cg03716908			cg11807280									cg02577849					cg27056715
						cg22517527									cg15871215			cg22068400									cg15003434					ch.10.2545310R
						cg23939642									cg00335715			cg12697337									cg15375239					cg06601130
						cg16130523									cg14972576			cg09455823									cg09576882					cg01199931
						cg16036316									cg10875627			cg08439880									cg07278624					cg02390806
						cg19238804									cg20744943			cg04181038									cg04565661					cg12574596
						cg23866759									cg25555059			cg06834916									cg20518716					cg19547330
						cg03196485									cg14841483			cg21594278									cg08715837					cg23285059
						cg09167911									cg08324925			cg08355045									cg15428653					cg01519985
						cg02141379									cg16205897			cg07095347									cg18089145					cg02624590
						cg24497582									cg18765405			cg07185983									cg09903430					cg13876921
						cg04787222									cg20385395			cg15288329									cg08261666					cg01872988
						cg22699725									cg07181209			cg10312186									cg25420583					cg11693508
						cg05903800									cg14968553			cg04804717									cg19123863					cg10285743
						cg03289764									cg06003656			cg07234876									cg12405833					cg03251655
						cg07423146									cg11061434			cg23336892									cg02335804					cg13219560
						cg22271663									cg08537845			cg09033333									cg05098732					cg15403758
						cg15766402									cg08701543			cg20731937									cg22957381					cg27260418
						cg02109003									cg08358803			cg00792968									cg26752657					cg04795638
						cg21254135									cg27306777			cg20515423									cg01357263					cg23582719
						cg08825383									cg23012579			cg21484985									cg21288099					cg18093559
						cg16170495									cg25368647			cg19865237									cg06707338					cg02002005
						cg03137472									cg11105358			cg25228737									cg08426384					cg22068400
						cg25703588									cg18925491			cg08194009									cg23179168					cg16917193
						cg08231653									cg05206633			cg22127848									cg19774491					cg26304905
						cg14916253									cg17840719			cg26843498									cg20856064					cg26709343
						cg16354207									cg00582971			cg08931129									cg21681756					cg01439138
						cg10595396									cg02599361			cg00157199									cg01663968					cg24861399
						cg14077898									cg07332563			cg10356904									cg10885645					cg09091185
						cg02388586									cg03395511			cg14507445									cg20010396					cg17857630
						cg19041525									cg15383120			cg05729745									cg06971096					cg13863099
						cg09360631									cg05064044			cg26279745									cg08651674					cg00351554
						cg06493930									cg11235426			cg06758191									cg25718402					cg03453277
						cg01223011									cg01516881			cg10645314									cg02437376					cg04104776
						cg17049032									cg06246357			cg20090290									cg06661765					cg02882979
						cg18882449									cg17971129			cg21175976									cg05368942					cg03605761
						cg22824890									cg01885948			cg17658113									cg01787047					cg17601621
						cg13174253									cg10944833			cg12064373									cg10482024					cg18419694
						cg04807470									cg01867320			cg01338139									cg19385139					cg02660885
						cg27351675									cg27226147			cg09033006									cg24552431					cg04845985
						cg04694022									cg15088539			cg06917450									cg19744952					cg01878807
						cg15570901									cg25005112			cg06937882									cg24836583					cg13893866
						cg16928034									cg08542016			cg05486191									cg05306735					cg21814142
						cg25085998									cg03720390			cg11070193									cg14590817					cg13453244
						cg18591262									cg06760467			cg20415053									cg26832142					cg02320208
						cg24042136									cg26272069			cg05275595									cg04582843					cg05146089
						cg26524555									cg09577455			cg02792829									cg20268522					cg11563881
						cg15998242									cg23606396			cg01962183									cg26824467					cg13744822
						cg24377117									cg24064041			cg04385420									cg15877314					cg14335434
						cg09047235									cg06881695			cg19112186									cg20550520					cg17119047
						cg07698102									cg16722947			cg21156386									cg06821120					cg18263591
						cg04142323									cg11285284			cg02963119									cg01888411					cg23797910
						cg27641317									cg07939626			cg12014181									cg14147105					cg26365399
						cg08597735									cg20955507			cg10804726									cg20472433					cg25784872
						cg09026253									cg07187855			cg21181453									cg23663476					cg11153375
						cg06748226									cg24566261			cg12807187									cg01857260					cg03075631
						cg18346693									cg09965419			cg13298116									cg24580526					cg23933602
						cg00641002									cg17091577			cg06737308									cg08341874					cg04227400
						cg11883141									cg16555181			cg04850659									cg16703647					cg15576492
						cg13105122									cg05103231			cg01061164									cg05232067					cg19178509
						cg17739208									cg03465464			cg22621161									cg16334840					cg17049318
						cg08991794									cg20928974			cg12239580									cg13687831					cg03901247
						cg02475923									cg14642392			cg10157098									cg16777839					cg25174551
						cg09791743									cg04147642			cg06791446									cg12526025					cg05519532
						cg27518010									cg07088771			cg02210151									cg00728317					cg00771490
						cg27080085									cg26301953			cg01493009									cg18678421					cg04414720
						cg11457737									cg21325723			cg10760299									cg17260725					cg09791009
						cg03686042									cg02808240			cg04879348									cg18124330					cg18479922
						cg15723802									cg24640182			cg06223162									cg15816080					cg18701218
						cg02442693									cg14704780			cg25210835									cg04531710					cg14555881
						cg12819781									cg20636526			cg17005068									cg23837897					cg24906015
						cg15865771									cg24898914			cg23914842									cg27555776					cg22808989
						cg20793144									cg01309328			cg08309069									cg11932564					cg03596034
						cg20629183									cg09713850			cg07075026									cg15884411					cg04233686
						cg18785735									cg19053046			cg10950924									cg19639622					cg07547858
						cg16377170									cg25045942			cg18128536									cg02479575					cg19566405
						cg26232188									cg13349035			cg11783901									cg03414321					cg09683562
						cg12017722									cg10850215			cg13897122									cg14134005					cg12856521
						cg12106746									cg06437840			cg15021238									cg23496260					cg00290498
						cg21034183									cg26290219			cg18346707									cg16419345					cg15723951
						cg09281145									cg14782559			cg09359103									cg10949322					cg04245104
						cg10860002									cg13638257			cg27626185									cg21869532					cg11095793
						cg10331082									cg03866862			cg18428193									cg14495243					cg18457375
						cg01951963									cg17865955			cg24768116									cg24970539					cg00059870
						cg08972604									cg22275276			cg12000995									cg23758485					cg16600909
						cg10531864									cg01081636			cg12648201									cg20426860					cg21238298
						cg04127075									cg18735956			cg21248554									cg17079378					cg01831904
						cg11562571									cg16392860			cg16393899									cg07071881					cg06423949
						cg02570644									cg19110758			cg25814293									cg21518938					cg09249004
						cg23194271									cg03149958			cg20290983									cg17057965					cg23590542
						cg27370392									cg02850273			cg00574513									cg20209009					cg26697286
						cg09094263									cg17244340			cg08017634									cg07068998					cg09173939
						cg21019156									cg20893203			cg06860422									cg21460081					cg00546078
						cg19616624									cg19716238			cg00755546									cg13467814					cg04908625
						cg22373112									cg04690482			cg09226051									cg14407437					cg03449867
						cg03641066									cg18532076			cg11787167									cg12497851					cg00476580
						cg13704599									cg21789545			cg14654471									cg26624118					cg06684987
						cg19420646									cg11742202			cg05348875									cg12107692					cg02396192
						cg12044210									cg13599248			cg14157435									cg19868691					cg18912855
						cg25350511									cg00181439			cg15964132									cg03939485					cg09896999
						cg09431525									cg15403968			cg20511548									cg07791997					cg17836790
						cg04776489									cg08257003			cg04757492									cg08081407					cg27224107
						cg11325573									cg06836736			cg00095688									cg27573806					cg01815292
						cg11665416									cg24881834			cg26689483									cg22632663					cg13104385
						cg05603736									cg03285617			cg02780029									cg20696985					cg14448451
						cg17837888									cg06345856			cg02673002									cg06654447					cg09762182
						cg25726664									cg02578070			cg17766305									cg13342625					cg14562064
						cg24782497									cg04408448			cg25841625									cg27215108					cg10974027
						cg24243287									cg06759309			cg16034991									cg00571634					cg18394995
						cg19581730									cg12002139			cg09488502									cg21682826					cg00223477
						cg12426338									cg06096446			cg04798314									cg00627286					cg08103472
						cg05752892									cg02571055			cg15293181									cg04780629					cg23414376
						cg07154254									cg02079963			cg26924012									cg06782692					cg09692670
						cg18805534									cg07927540			cg01286930									cg23723933					cg15994981
						cg05139728									cg10672343			cg02927682									cg25927124					cg14304014
						cg01502138									cg16591816			cg01996567									cg05727959					cg26469613
						cg22206370									cg16365842			cg12289045									cg26805528					cg05809890
						cg02921382									cg16298927			cg23472400									cg04096365					cg06990142
						cg05021589									cg06310131			cg16590012									cg24794433					cg11331910
						cg05055150									cg25428297			cg04995717									cg25346972					cg23152742
						cg08906194									cg00431813			cg22824376									cg25549459					cg27352090
						cg08224717									cg06449934			cg03497872									cg11371791					cg06004166
						cg08635998									cg06340516			cg20511966									cg27141427					cg12324318
						cg02757667									cg00273359			cg07973162									cg05311623					cg03658852
						cg24431515									cg09395443			cg05554000									cg06751597					cg06703844
						cg12369481									cg19336198			cg13444538									cg14269514					cg08823359
						cg02930556									cg10118545			cg22854985									cg15167433					cg18075755
						cg13812164									cg18271789			cg12297590									cg25092328					cg25595449
						cg24684067									cg00913283			cg06513375									cg23996241					cg16808927
						cg01067802									cg02779037			cg12717203									cg26266098					cg13286024
						cg00586230									cg05867499			cg05388281									cg08965324					cg03459860
						cg01899810									cg21932542			cg24853868									cg07004820					cg21274067
						cg22619763									cg22586569			cg13502125									cg16241648					cg24858417
						cg14839147									cg09347578			cg15829088									cg00958517					cg01354003
						cg12151296									cg25778479			cg13700939									cg13423394					cg07603951
						cg05805445									cg01238669			cg23320965									cg22857604					cg10443315
						cg24616382									cg02919960			cg01879591									cg25363317					cg24209115
						cg08031967									cg11316904			cg01292810									cg26233468					cg02690055
						cg10492042									cg01139861			cg19775763									cg01880404					cg13448203
						cg19597529									cg07103517			cg18522231									cg22688260					cg11548184
						cg24729879									cg01495332			cg21434132									cg11021744					cg03395495
						cg14452028									cg03817667			cg00335715									cg26045220					cg02215080
						cg14459668									cg03652595			cg00599530									cg15257765					cg03120361
						cg25882544									cg17046577			cg18217622									cg00655307					cg06235429
						cg17378621									cg14825462			cg07257824									cg06279414					cg18148498
						cg18872749									cg08551078			cg08735705									cg25786436					cg20181209
						cg25027273									cg23723486			cg16101574									cg23261233					cg26414417
						cg10458600									cg25311470			cg21634283									cg15020645					cg08896939
						cg00499277									cg06987468			cg14927855									cg05361373					cg16207905
						cg13772086									cg16703934			cg06106484									cg03793131					cg24284539
						cg11874016									cg10428536			cg10616319									cg27398547					cg21408251
						cg04847265									cg24575234			cg14957089									cg12346515					cg15532942
						cg16073581									cg07131166			cg26881268									cg19217872					cg21102121
						cg15994683									cg03412967			cg12564567									cg19401923					cg15118514
						cg10575067									cg09205595			cg22764591									cg01333619					cg17757773
						cg18282017									cg26949393			cg23591463									cg11223864					cg00622658
						cg01264131									cg13636543			cg14456004									cg07048066					cg26564280
						cg20658709									cg05682581			cg20293942									cg18702234					cg03990033
						cg12117986									cg09584650			cg16896868									cg12246527					cg23526879
						cg20989591									cg13601595			cg15975806									cg11947493					cg25710809
						cg14460485									cg25231776			cg24447866									cg04667458					cg09404119
						cg22839412									cg23717764			cg21520684									cg07935151					cg25738486
						cg06192883									cg26244164			cg08109568									cg19578398					cg05887128
						cg20723412									cg13559439			cg08125436									cg08158570					cg09773058
						cg12884043									cg25460807			cg26536949									cg20315643					cg25919485
						cg07371151									cg25875537			cg05528899									cg15507817					cg04812556
						cg17232357									cg25764534			cg05785424									cg11802692					cg23278235
						cg02416122									cg17836177			cg22116458									cg21461100					cg21417984
						cg06232381									cg01211283			cg07529122									cg22473973					cg05029551
						cg21262032									cg09423126												cg16161425					cg00542147
						cg22746182									cg06971659												cg06269753					cg06905506
						cg17110052									cg19162158												cg16657615					cg26629969
						cg21232015									cg01976921												cg19815139					cg23273453
						cg21582253									cg26185500												cg05477027					cg23819257
						cg07895006									cg25897519												cg14056942					cg12384758
						cg15468454									cg04563438												cg22708853					cg08779649
						cg07114422									cg12091331												cg17775235					cg00807008
						cg22241959									cg01651915												cg09721047					cg03651054
						cg12303318									cg03598366												cg20923575					cg06483699
						cg12189962									cg06993761												cg20715219					cg06506078
						cg24912842									cg21399717												cg05089059					cg09759458
						cg01745899									cg08500172												cg06034822					cg09808690
						cg00157962									cg26471398												cg00474209					cg12562899
						cg14537825									cg17635777												cg17815841					cg13196216
						cg13680270									cg04128945												cg12480658					cg16610330
						cg13625021									cg04404240												cg06830426					cg21675464
						cg00570498									cg08170427												cg06976977					cg26900509
						cg08570033									cg13282195												cg01570086					cg27002186
						cg21300460									cg20784950												cg17383958					cg15974300
						cg06729247									cg24891660												cg10740670					cg11789421
						cg20648350									cg04757492												cg23230018					cg25290307
						cg01998039									cg08090367												cg11368509					cg04109990
						cg17376609									cg21535931												cg19470701					cg00524400
						cg19574915									cg04565464												cg19903333					cg02822944
						cg13203857									cg13595143												cg15929201					cg05721444
						cg02099709									cg26535072												cg11221265					cg07500534
						cg26470862									cg14446406												cg14047667					cg13688202
						cg10398690									cg13538006												cg23618830					cg03958744
						cg04588712									cg13951450												cg06730468					cg25288863
						cg13468781									cg03776935												cg16443939					cg17264718
						cg02730804									cg14406134												cg02566518					cg04871933
						cg00531789									cg10404717												cg03616357					cg09835424
						cg25525127									cg21170085												cg15844609					cg07561848
						cg08577982									cg14240223												cg07007400					cg09914069
						cg27468610									cg14604066												cg02600515					cg17874808
						cg12513294									cg13718729												cg26704579					cg15877911
						cg18458558									cg15584954												cg08697285					cg15174692
						cg24586758									cg04926193												cg18485485					cg05599953
						cg24005618									cg19765175												cg05402265					cg15627180
						cg11950204									cg26533193												cg18502522					cg27124027
						cg09083824									cg12799314												cg17451138					cg14751194
						cg13803071									cg22172057												cg24719575					cg09675196
						cg21336877									cg04271617												cg04735745					cg25288855
						cg16605745									cg05785989												cg19118533					cg09531041
						cg02493740									cg02449762												cg13098382					cg16065784
						cg07364280									cg13316404												cg03138405					cg21603006
						cg01964004									cg25906638												cg09902130					cg09854029
						cg18015044									cg25119743												cg20008332					cg07472332
						cg02269083									cg08441029												cg04525496					cg08569059
						cg04638265									cg09064095												cg08966023					cg17050807
						cg12611073									cg07191657												cg12598364					cg24771769
						cg14538055									cg02947450												cg10519140					cg02042775
						cg15040252									cg07028733												cg12452010					cg17742418
						cg07386061									cg27315314												cg22186533					cg00924924
						cg21784940									cg00520933												cg06655504					cg16396228
						cg26985392									cg26023748												cg16312163					cg17211761
						cg26846590									cg01449444												cg03751414					cg10044179
						cg08399626									cg11503710												cg18265887					cg22111694
						cg09569347									cg14961117												cg02307482					cg06611487
						cg23979127									cg01464515												cg08974656					cg22397404
						cg12854232									cg20418394												cg07123069					cg07843568
						cg17413540									cg24938210												cg16160720					cg01580782
						cg17678183									cg14916175												cg24121436					cg17733104
						cg17816219									cg20543544												cg01246405					cg21569854
						cg05656860									cg18525126												cg00995327					cg08959193
						cg22189991									cg12226009												cg21380842					cg22814961
						cg12922093									cg15233961												cg11276280					cg24735226
						cg02575319									cg03269218												cg24762359					cg10273819
						cg07212747									cg15454820												cg00276797					cg19119284
						cg00769305									cg24503796												cg12924408					cg14967405
						cg20445649									cg03440556												cg18123596					cg15831967
						cg22579828									cg10521450												cg09847234					cg12589298
						cg19349372									cg23786152												cg17380128					cg09528666
						cg21745164									cg15638709												cg12789833					cg11944127
						cg13057559									cg22633280												cg17839278					cg23447131
						cg09231741									cg04475085												cg22425806					cg06769954
						cg25491402									cg08580014												cg22385477					cg19032326
						cg15035421									cg17453460												cg21091629					cg22110047
						cg01624871									cg24120153												cg01124961					cg07738664
						cg14519150									cg23791011												cg09628199					cg09489048
						cg20750326									cg17389077												cg11856093					cg19597498
						cg10817615									cg13929328												cg11574612					cg24540066
						cg23700859									cg18064754												cg01352882					cg00939682
						cg11433522									cg04876500												cg14914982					cg03633114
						cg22605643									cg20568497												cg10911877					cg09166245
						cg13123512									cg07400503												cg05798972					cg15841511
						cg14645017									cg05459190												cg14572111					cg17714276
						cg00919077									cg04496042												cg03168296					cg21040096
						cg01140719									cg07810522												cg23428445					cg22865700
						cg11693848									cg08495239												cg09416501					cg13410609
						cg03804706									cg05525601												cg04386405					cg16532282
						cg07162903									cg03481077												cg25399367					cg12703888
						cg00867273									cg01909245												cg23993660					cg10943458
						cg14747847									cg19280572												cg09038885					cg09823154
						cg03165416									cg07237979												cg06958537					cg05062653
						cg01961214									cg23596244												cg00387170					cg07785726
						cg19785559									cg18729298												cg19102858					cg13133322
						cg16935794									cg13145504												cg05923056					cg24563094
						cg03318904									cg01917852												cg25906419					cg05819745
						cg08767538									cg24497361												cg10652277					cg26949829
						cg01187496									cg00423453												cg09768944					cg20398120
						cg12222588									cg01902758												cg21529533					cg13235087
						cg22133704									cg09412882												cg09037858					cg07769732
						cg18938190									cg26320696												cg07880061					cg23061257
						cg17369088									cg20019985												cg27649764					cg22508145
						cg15301267									cg13301003												cg26128092					cg00636119
						cg25324561									cg09147985												cg15423613					cg07517201
						cg11277783									cg03470671												cg13766096					cg02324806
						cg20932259									cg04378288												cg08258650					cg17771423
						cg09516523									cg13326175												cg21682382					cg12150991
						cg11674096									cg05136848												cg22082243					cg02641296
						cg10239410									cg23542274												cg01438829					cg23300851
						cg21961771									cg26004221												cg09076012					cg17444390
						cg23139070									cg20774552												cg22392666					cg27596172
						cg10420782									cg26786045												cg16408394					cg15991478
						cg15941598									cg12255774												cg08222185					cg02380802
						cg10945555									cg23584647												cg22831514					cg20426946
						cg16653553									cg16146033												cg11566939					cg24377285
						cg02666556									cg06917325												cg23362667					cg07806607
						cg02451018									cg04850017												cg16807911					cg13435649
						cg09669754									cg12527260												cg20295671					cg12082202
						cg21099653									cg07029024												cg23352579					cg25025399
						cg19147944									cg04006266												cg23538854					cg16975981
						cg10504365									cg06817264												cg20166532					cg00425710
						cg11934286									cg24851651												cg17867194					cg24005260
						cg12842488									cg02506324												cg11434468					cg27225990
						cg01484296									cg24974729												cg23724447					cg01161629
						cg16228392									cg12289926												cg20959866					cg16450677
						cg18830527									cg15302350												cg06492206					cg21533088
						cg22952139									cg22986999												cg03788666					cg10833066
						cg08364283									cg05771342												cg04947578					cg12421651
						cg16190718									cg24006547												cg10089145					cg17953249
						cg11555384									cg02845204												cg08339208					cg18234533
						cg23024932									cg09784886												cg03750407					cg08285915
						cg00104484									cg01548965												cg08724563					cg10644701
						cg15352525									cg17700453												cg23845507					cg15968140
						cg04881002									cg14140874												cg06689536					cg25916759
						cg09735268									cg20232503												cg09938681					cg09058554
						cg26760942									cg19901956												cg22603964					cg23968456
						cg21761184									cg19490678												cg04680304					cg05926586
						cg21031875									cg17043191												cg18579327					cg22837486
						cg23141689									cg01219426												cg18692596					cg02635592
						cg19872996									cg05925497												cg21718857					cg07872276
						cg00471262									cg27471124												cg20451718					cg09554140
						cg23088126									cg12445422												cg16920242					cg27228177
						cg22190381									cg01697865												cg14607813					cg10349687
						cg10821511									cg05468843												cg04677227					cg26733140
						cg17820878									cg14971286												cg18702197					cg08164151
						cg22056102									cg19038246												cg00201234					cg00037457
						cg07517370									cg26069044												cg10261191					cg11346248
						cg15499265									cg22372285												cg14287603					cg20448394
						cg04332349									cg19747968												cg12620111					cg02675432
						cg09463948									cg09111831												cg17269548					cg07175507
						cg18681853									cg07807026												cg00079563					cg11034046
						cg19088218									cg14753631												cg10210238					cg26767632
						cg03169836									cg19859729												cg23858074					cg12491688
						cg14219290									cg23702046												cg10753582					cg21320945
						cg10170544									cg00133624												cg11934695					cg22309983
						cg16950895									cg02914652												cg25738273					cg25550913
						cg06868415									cg01661897												cg01661993					cg06583549
						cg12522758									cg03055065												cg21850254					cg17474841
						cg11926119									cg11146114												cg07127225					cg24700388
						cg27514608									cg25771683												cg23190203					cg03298726
						cg13446906									cg27423216												cg09383789					cg26983017
						cg01560476									cg16874583												cg23481748					cg13305450
						cg03305190									cg10578777												cg12460541					cg17570835
						cg08098208									cg14906510												cg17386433					cg04988145
						cg27396824									cg25828445												cg09009042					cg06936537
						cg20205061									cg09651654												cg20752438					cg04828068
						cg12461364									cg12810837												cg20077393					cg05728596
						cg23096297									cg06147361												cg06572160					cg14705220
						cg12408363									cg17405840												cg21686523					cg19045573
						cg07145988									cg21172322												cg25251635					cg26365090
						cg06555256									cg21544415												cg17787710					cg26902504
						cg12260798									cg10518543												cg23356993					cg00764533
						cg04324917									cg14243778												cg12651014					cg00455164
						cg06469890									cg18464274												cg14727952					cg26222222
						cg00232679									cg05154234												cg01439983					cg05469396
						cg16084308									cg01726767												cg14425294					cg22117582
						cg22223748									cg11051139												cg22344641					cg25165199
						cg02430732									cg10901383												cg15755406					cg06603377
						cg13422751									cg02732509												cg15676084					cg18454473
						cg08329113									cg23105471												cg25023941					cg11074783
						cg20236753									cg25961136												cg11706111					cg02133140
						cg07405088									cg11125883												cg02981703					cg06777732
						cg04582263									cg19312404												cg27349244					cg09896346
						cg06489596									cg23816140												cg06403553					cg02297831
						cg25571973									cg16797699												cg24585690					cg22947402
						cg13947264									cg08866695												cg19731122					cg01978703
						cg00248938									cg24727480												cg11948328					cg06573709
						cg06546033									cg12870014												cg12271587					cg11535717
						cg17333291									cg00924143												cg05105913					cg22045714
						cg01877366									cg05934015												cg10644878					cg20905902
						cg07384894									cg24102222												cg12476968					cg03471106
						cg02302005									cg25713370												cg19767249					cg09141413
						cg05451359									cg05863637												cg24445405					cg15123824
						cg21908199									cg23745444												cg07774222					cg18136963
						cg22837791									cg23060047												cg11917694					cg18082402
						cg02810291									cg09595912												cg20283107					cg14651355
						cg05138681									cg15858166												cg02099418					cg24904303
						cg14703403									cg26922917												cg01907837					cg23989770
						cg11540997									cg09180566												cg06193397					cg16662135
						cg11675492									cg03947632												cg13817266					cg01597255
						cg01613965									cg15696906												cg14198172					cg06395392
						cg25026401									cg25253705												cg19669036					cg19687193
						cg25316172									cg01185345												cg09558850					cg12794147
						cg09260015									cg17176619												cg23623692					cg23271575
						cg17475445									cg02771673												cg04481779					cg13758468
						cg06701353									cg17479245												cg25947945					cg13970204
						cg20524527									cg26918935												cg07374928					cg10463322
						cg08869861									cg16995606												cg06973652					cg13126121
						cg25712763									cg09646392												cg18601426					cg01979489
						cg18087803									cg03357721												cg09539271					cg12983149
						cg08864710									cg26682407												cg24710886					cg08425603
						cg06266293									cg12437013												cg24475171					cg14858220
						cg15263181									cg07276358												cg24454143					cg20868359
						cg00786084									cg23281529												cg03690162					cg00980980
						cg18728474									cg24009030												cg08508325					cg00135056
						cg13347038									cg21876626												cg08700651					cg23207816
						cg11347840									cg23167606												cg25564800					cg03886690
						cg04362425									cg03035162												cg16396417					cg17383262
						cg05521619									cg01878807												cg18793806					cg01188578
						cg02771343									cg07535928												cg04058169					cg03526652
						cg07552130									cg01270593												cg02016419					cg09895190
						cg12220285									cg16789764												cg03764585					cg17148379
						cg15867698									cg18657988												cg15129294					cg11826549
						cg22233604									cg01956154												cg09737668					cg17029156
						cg15927878									cg26088680												cg08137716					cg19054899
						cg09968766									cg00867901												cg11038081					cg02405461
						cg21777415									cg04388666												cg17725472					cg27255667
						cg09400963									cg14121301												cg11054936					cg05265849
						cg07070413									cg18825703												cg15590780					cg03910582
						cg21096502									cg10938556												cg09404633					cg27639575
						cg07106927									cg19611441												cg12856392					cg24539999
						cg16734384									cg13667739												cg16404106					cg09204145
						cg04278580									cg06285241												cg11846236					cg14874750
						cg17642041									cg06618474												cg12624523					cg25929399
						cg09447578									cg07065217												cg05985767					cg25932599
						cg14344340									cg04720065												cg01446692					cg27445894
						cg00208967									cg26134913												cg22074467					cg17542710
						cg15654761									cg18490614												cg22108175					cg00098692
						cg17870914									cg25605243												cg05897048					cg04965360
						cg06955856									cg24447866												cg11158729					cg09753900
						cg09565077									cg09214243												cg13859324					cg14543641
						cg14100412									cg08736544												cg04845579					cg14964336
						cg10241561									cg10760299												cg27087809					cg26194071
						cg07782241									cg05280133												cg13918811					cg26309691
						cg00215204									cg14910265												cg19807685					cg26677807
						cg16070350									cg14582100												cg14894216					cg26864304
						cg20891006									cg06364757												cg22199118					cg03759948
						cg08611411									cg27554954												cg16386158					cg11192933
						cg01225698									cg09837656												cg19125606					cg22235821
						cg16478871									cg00910882												cg24109894					cg05161264
						cg17428371									cg24579218												cg01375871					cg22123566
						cg15902112									cg09917562												cg02915544					cg04218928
						cg04730413									cg21402364												cg19166875					cg13462599
						cg01221723									cg22563815												cg10503234					cg03042983
						cg23137211									cg21052814												cg18905252					cg23509724
						cg15891850									cg05624577												cg08254089					cg27456220
						cg10940997									cg08662227												cg16051685					cg05045817
						cg24806646									cg25029264												cg24235037					cg08996597
						cg23588550									cg14380111												cg14701962					cg20732881
						cg21857449									cg26546864												cg20924286					cg01826858
						cg02784178									cg18054026												cg01772980					cg22062383
						cg17474216									cg26657240												cg12925542					cg08693172
						cg09851629									cg01156844												cg02803836					cg20509117
						cg11205166									cg24954977												cg27091343					cg00584636
						cg01441152									cg05775517												cg01600189					cg24044351
						cg25727293									cg01021488												cg12554476					cg09463989
						cg19697107									cg05884870												cg04008843					cg26983103
						cg02927373									cg21700663												cg25852941					cg22648015
						cg18910874									cg03000848												cg02217814					cg12223562
						cg00259097									cg27144592												cg05674444					cg02833474
						cg19193403									cg01023703												cg03190825					cg11552023
						cg12660092									cg06161600												cg03887787					cg13648509
						cg22336648									cg27583220												cg08085267					cg00935924
						cg17545418									cg27094376												cg11919694					cg13926174
						cg06219653									cg07628416												cg07115820					cg19842940
						cg23184477									cg00470955												cg25533774					cg07942120
						cg20520743									cg05453016												cg04245402					cg01128025
						cg06610929									cg00964321												cg16648841					cg15851274
						cg20037229									cg07423334												cg11594131					cg04863452
						cg04625250									cg00960790												cg00034039					cg08739841
						cg06187080									cg08181850												cg15427656					cg13707777
						cg17749946									cg26903216												cg06263495					cg04577369
						cg18943803									cg27565277												cg14729071					cg09529323
						cg19478105									cg16484020												cg10089324					cg26913710
						cg10088828									cg00201760												cg03217102					cg03049311
						cg23085466									cg08027123												cg23656386					cg04124763
						cg05795457									cg16591159												cg01594214					cg19523118
						cg23908593									cg25395329												cg10737625					cg19573457
						cg06230892									cg13473336												cg07909527					cg22775413
						cg20878721									cg06888094												cg14298379					cg20201954
						cg05962517									cg16446484												cg01376672					cg03224247
						cg20090957									cg05713954												cg00231140					cg22724069
						cg26947919									cg03466717												cg22573917					cg00401413
						cg07964177									cg04170948												cg11698762					cg26448016
						cg25860737									cg09100343												cg27508821					cg03850247
						cg05594525									cg09018739												cg09260089					cg26820259
						cg05045161									cg01496136												cg07307078					cg09406933
						cg17218585									cg01718742												cg23357981					cg16720678
						cg22535225									cg09322513												cg04498032					cg17361163
						cg14003978									cg04215511												cg03371205					cg02324737
						cg26297572									cg05438719												cg22492020					cg15323066
						cg11871820									cg08550517												cg15676241					cg08407901
						cg02447476									cg06490845												cg22284975					cg13634501
						cg14110681									cg07402062												cg09650667					cg14641909
						cg06371478									cg21285383												cg00822607					cg24075990
						cg12607121									cg08854185												cg24911803					cg12275487
						cg23519441									cg11070818												cg19009921					cg13122496
						cg03035849									cg16835101												cg25309588					cg19415003
						cg14359619									cg00430613												cg16994506					cg21612875
						cg16130508									cg05280794												cg21306212					cg24047440
						cg18919209									cg02352716												cg21265783					cg01177739
						cg23454735									cg26247880												cg06980380					cg05174890
						cg26064498									cg19504184												cg01478450					cg22974952
						cg01070538									cg03944143												cg26478074					cg26721700
						cg18469283									cg07007165												cg14816013					cg01353679
						cg18114828									cg12393272												cg11503744					cg12894110
						cg14130664									cg21216471												cg09002774					cg03822746
						cg08066166									cg05174446												cg14104257					cg02675560
						cg02397205									cg18736141												cg08612601					cg11468098
						cg23348582									cg03892045												cg11225935					cg16131080
						cg06872548									cg13181928												cg08355340					cg16754364
						cg04077141									cg07011163												cg11064797					cg21745287
						cg08251515									cg13377102												cg07935568					cg23630973
						cg21618040									cg13407335												cg19038228					cg13629999
						cg16929512									cg01323777												cg02032115					cg21035639
						cg08881393									cg19786602												cg23815845					cg13207490
						cg14952878									cg20250341												cg08408988					cg20888394
						cg09265554									cg17958984												cg04555836					cg08308286
						cg24058979									cg13330559												cg17592292					cg21597126
						cg08532140									cg17807479												cg24442290					cg22109262
						cg18858739									cg08701429												cg03863549					cg05398773
						cg16125214									cg16861845												cg03756121					cg10509965
						cg25265126									cg20748397												cg11411707					cg15274662
						cg23682824									cg03972823												cg21954346					cg21230103
						cg22930460									cg19169154												cg01466020					cg11589703
						cg20900927									cg01530032												cg17997329					cg00740822
						cg12623364									cg08194009												cg08132931					cg01266707
						cg07418129									cg18033416												cg19221044					cg13290180
						cg19900314									cg16824477												cg16362133					cg06632794
						cg17979628									cg20359565												cg23131007					cg12038788
						cg02588451									cg13559306												cg02915261					cg15935877
						cg00421356									cg14578363												cg14828965					cg26556336
						cg24938286									cg03745114												cg23610841					cg14830166
						cg16523076									cg22266211												cg23088430					cg05838855
						cg27555352									cg02642822												cg25346576					cg22495726
						cg00410753									cg17839611												cg16111791					cg00053851
						cg18130934									cg05716556												cg05902852					cg17186592
						cg00854314									cg19457909												cg08115510					cg10929629
						cg20834123									cg15723222												cg01655123					cg05297139
						cg10727432									cg00117908												cg18602811					cg13229579
						cg23346960									cg16960674												cg27195917					cg14591622
						cg02048613									cg22455529												cg17947053					cg11660815
						cg14331163									cg25649188												cg17902858					cg04623969
						cg10717869									cg19808047												cg13979182					cg21534984
						cg27634171									cg25069807												cg16280922					cg22044028
						cg08972190									cg09577144												cg00167504					cg03676918
						cg03146104									cg25161310												cg24577137					cg06602009
						cg17243915									cg06901238												cg15558658					cg08499347
						cg07598341									cg18406924												cg16470957					cg25465065
						cg10842530									cg09516200												cg22101336					cg02002400
						cg10707774									cg06412669												cg02233558					cg12117283
						cg04895156									cg16018154												cg06792598					cg23723977
						cg15582311									cg17830209												cg01677177					cg10514580
						cg07221201									cg09142578												cg04482110					cg25828445
						cg24716039									cg21453758												cg04798796					cg27346037
						cg07316475									cg19378416												cg11038843					cg23779890
						cg16977720									cg15696634												cg25506396					cg07180971
						cg03772288									cg06619066												cg08831701					cg23725024
						cg23092713									cg24391240												cg09374949					cg05013661
						cg13986353									cg12929678												cg18646457					cg14858763
						cg06099188									cg04727522												cg16256504					cg24330347
						cg21174817									cg23281729												cg11399891					cg17254663
						cg14492773									cg09788082												cg19522332					cg18611205
						cg00688810									cg18541087												cg11579069					cg24479820
						cg16154524									cg14034476												cg06894812					cg26853976
						cg27210136									cg20366831												cg19451391					cg14884183
						cg25709050									cg04891836												cg00902195					cg24509916
						cg25642616									cg19751789												cg11407345					cg25152411
						cg09657118									cg01045132												cg11620873					cg12509978
						cg13857947									cg23959252												cg12858075					cg13718369
						cg16678949									cg21956434												cg15415507					cg18738367
						cg21358380									cg10741422												cg11574758					cg07143586
						cg02418625									cg26346108												cg23355725					cg09125754
						cg04418434									cg22351833												cg12979743					cg25794455
						cg02590572									cg01413790												cg24691578					cg00858973
						cg01694451									cg08539991												cg09675889					cg02381354
						cg20988373									cg03587422												cg07498879					cg01459882
						cg26489750									cg22522066												cg12109455					cg23809082
						cg08639389									cg13301014												cg18170080					cg14565265
						cg14613972									cg00488829												cg08529259					cg00411544
						cg10963949									cg25520249												cg03112782					cg13627498
						cg00698908									cg16857134												cg10061247					cg15851958
						cg27126659									cg11808658												cg19188060					cg17919599
						cg01135507									cg06484000												cg18180155					cg05557315
						cg22857962									cg19327213												cg14813083					cg05937532
						cg12442809									cg14780446												cg03636183					cg07569609
						cg27541344									cg27262821												cg26043391					cg08923669
						cg20879958									cg03737367												cg07915343					cg09396832
						cg21146181									cg09923953												cg16626670					cg16491492
						cg24201224									cg21657577												cg22464186					cg19659125
						cg17843722									cg17142898												cg10869069					cg22990875
						cg12832157									cg00876196												cg25682936					cg23424003
						cg03653158									cg24699670												cg16853982					cg24665115
						cg24550880									cg19393762												cg11884656					cg18587557
						cg07996880									cg18838701												cg16584911					cg00817464
						cg01127919									cg24713204												cg20795913					cg07954922
						cg19526866									cg02940165												cg00094851					cg19994834
						cg09456254									cg08333333												cg20202438					cg20169779
						cg00955249									cg12259537												cg10249734					cg07124183
						cg02514840									cg20449685												cg26259610					cg26427070
						cg06817368									cg08436467												cg16787352					cg03595751
						cg24049157									cg07549715												cg02237119					cg07172676
						cg14414943									cg14603345												cg27555479					cg10066125
						cg17981439									cg01552272												cg01998146					cg11403536
						cg00321404									cg24446326												cg14817848					cg23531468
						cg23400742									cg26130053												cg02259997					cg03339458
						cg06595510									cg07676859												cg09357097					cg05235884
						cg27541261									cg21565575												cg08342270					cg26417800
						cg17868445									cg14329026												cg09693433					cg08415053
						cg26249503									cg20709530												cg20972214					cg12280202
						cg06385187									cg08254089												cg07034561					cg26705986
						cg22662233									cg17485530												cg08491964					cg22964303
						cg02641825									cg26912636												cg24857721					cg15407086
						cg02247068									cg16430535												cg09013626					cg16584290
						cg25332377									cg21387281												cg22919728					cg09301086
						cg25957379									cg24818238												cg05275752					cg23112188
						cg20190542									cg22442730												cg09588210					cg09701102
						cg22528318									cg03842063												cg24513045					cg19360425
						cg14463395									cg01073332												cg26350286					cg06787310
						cg27180286									cg03102788												cg18838701					cg14067657
						cg24947654									cg15168892												cg18552413					cg23097155
						cg13164814									cg01444578												cg02671171					cg21052958
						cg20283224									cg09702434												cg00953256					cg02342754
						cg13073440									cg07034561												cg22059008					cg09208101
						cg00803004									cg19318330												cg03097995					cg18665943
						cg22228869									cg01772743												cg19202384					cg01566169
						cg19379103									cg01992765												cg21085768					cg04300684
						cg09790270									cg18474885												cg18401406					cg17331757
						cg18197263									cg01007374												cg19000186					cg15531562
						cg25928742									cg20997320												cg24691461					cg01912040
						cg02053685									cg02724647												cg21012874					cg07096038
						cg04131468									cg25618765												cg04505023					cg09334277
						cg06360505									cg25214792												cg24929834					cg14742251
						cg10651600									cg22262140												cg22730830					cg19435859
						cg11899762									cg24144883												cg23680518					cg26149765
						cg04602990									cg06319288												cg01044662					cg08019911
						cg13062414									cg21675424												cg26825755					cg17059564
						cg05837922									cg07252792												cg22920417					cg26386968
						cg05096490									cg03930964												cg19226099					cg14989715
						cg25548231									cg00281467												cg14865868					cg13922121
						cg27043769									cg04028010												cg13626881					cg19746591
						cg02467288									cg06494464												cg20392764					cg08568050
						cg22005500									cg15685223												cg00209066					cg16089242
						cg02539505									cg08390994												cg18448480					cg15469871
						cg17605100									cg15245051												cg09038914					cg27481428
						cg09131929									cg18617091												cg10910775					cg03900028
						cg15529432									cg13780303												cg05873268					cg04030051
						cg23338381									cg05117693												cg20359349					cg07371504
						cg13716776									cg10460036												cg08321330					cg08505728
						cg12045430									cg17401067												cg02978737					cg15657995
						cg03444566									cg03806693												cg02833725					cg22996768
						cg11981700									cg02738086												cg16483466					cg25394652
						cg25490655									cg25447894												cg19998328					cg22643080
						cg26899718									cg10211626												cg21505886					cg18771570
						cg14735390									cg01529207												cg27022827					cg16045423
						cg06408533									cg10836392												cg21148892					cg23117530
						cg09114446									cg19863740												cg10795646					cg03737099
						cg16753237									cg15236483												cg20858526					cg04414917
						cg03205581									cg03741889												cg02164442					cg20568520
						cg15780140									cg11503875												cg10168628					cg23451194
						cg24943858									cg09491104												cg03633120					cg01674125
						cg06537575									cg27079726												cg14375111					cg02686174
						cg02975889									cg07012999												cg00168942					cg15085454
						cg17784587																					cg27316956					cg10771931
						cg09735896																					cg16514843					cg23655947
						cg15506894																					cg00213044					cg15974183
						cg22548266																					cg18294257					cg08052120
						cg02667577																					cg14288464					cg15138289
						cg02069721																					cg20908204					cg04226314
						cg20176777																					cg17091851					cg02955261
						cg14383014																					cg26424956					cg08346443
						cg19115729																					cg04014889					cg16068038
						cg01906119																					cg22037121					cg15681694
						cg17855595																					cg07842062					cg22526555
						cg14304349																					cg10248727					cg00376283
						cg15167113																					cg05910970					cg03267912
						cg18685995																					cg06244906					cg03926968
						cg03348466																					cg03721967					cg04296930
						cg26577241																					cg15430659					cg04579183
						cg07189027																					cg22325823					cg15454820
						cg21449655																					cg25133685					cg25819404
						cg18687845																					cg02206259					cg04668519
						cg03834768																					cg24357161					cg20118020
						cg23912171																					cg13842648					cg02294312
						cg00670913																					cg07997737					cg18192155
						cg03882634																					cg24641737					cg04447621
						cg08908489																					cg20526800					cg24998464
						cg07098747																					cg05982504					cg08846853
						cg06755071																					cg02089348					cg10785393
						cg16295743																					cg01605984					cg17082365
						cg12395299																					cg27070899					cg17169510
						cg12549087																					cg01757745					cg18004888
						cg13856340																					cg13916742					cg18669823
						cg24189328																					cg26917999					cg19823712
						cg07891670																					cg14532417					cg22681709
						cg02187307																					cg16723180					cg26454172
						cg26140833																					cg12555907					cg26522609
						cg24607140																					cg19787037					cg00306426
						cg04001268																					cg12312863					cg02546786
						cg02191305																					cg10468702					cg08101922
						cg02384170																					cg24898753					cg20465333
						cg02650122																					cg12936220					cg22675702
						cg04534711																					cg24309555					cg23610373
						cg04986849																					cg01617750					cg24899138
						cg21934747																					cg19186356					cg24454553
						cg11592619																					cg14380517					cg13462158
						cg09047400																					cg16218254					cg15574301
						cg09890286																					cg12091331					cg07065708
						cg13799201																					cg07745434					cg17777731
						cg13303358																					cg09039163					cg25395304
						cg01035013																					cg09419670					cg02799565
						cg04347852																					cg01369981					cg26929925
						cg16644176																					cg27169020					cg10044516
						cg02126968																					cg25242557					cg15233060
						cg15210276																					cg07588779					cg19092368
						cg18613679																					cg27187881					cg22563742
						cg20608786																					cg10734665					cg04543480
						cg10328573																					cg21918026					cg00956039
						cg01641920																					cg11050527					cg01087832
						cg01508548																					cg15868302					cg05477582
						cg14575648																					cg20224517					cg21142738
						cg26631505																					cg04114315					cg23387468
						cg15119432																					cg00899659					cg11980967
						cg08901754																					cg16080552					cg18930928
						cg03901309																					cg19876444					cg11507770
						cg04481722																					cg26705561					cg14361804
						cg15071067																					cg19764436					cg02690865
						cg00003965																					cg27470554					cg27247782
						cg07905442																					cg06392241					cg00918837
						cg13717394																					cg17240987					cg07801894
						cg26827630																					cg15013019					cg22078805
						cg12710567																					cg01086978					cg23580679
						cg10855282																					cg00323915					cg23656322
						cg12373145																					cg21935083					cg09247979
						cg22020784																					cg06993413					cg02168806
						cg21630800																					cg19049316					cg06550278
						cg05007115																					cg08146221					cg13632520
						cg03476673																					cg22467071					cg14123633
						cg03119750																					cg11970458					cg21338153
						cg08893641																					cg21717724					cg11948328
						cg26876334																					cg04534765					cg00555811
						cg20890260																					cg19766460					cg20161212
						cg27489994																					cg25101936					cg23283614
						cg00504034																					cg15743985					cg03018942
						cg22929859																					cg24221059					cg02176678
						cg24898318																					cg23684521					cg09969776
						cg08610041																					cg01414934					cg14525296
						cg14614266																					cg16771596					cg19743820
						cg26061396																					cg03012280					cg22523141
						cg20789620																					cg13744194					cg14430886
						cg16097078																					cg02827112					cg03037561
						cg25180916																					cg08130265					cg02878367
						cg04167532																					cg09147213					cg19125992
						cg13002198																					cg12971694					cg14179288
						cg01366692																					cg25725843					cg15345430
						cg07082905																					cg02964385					cg01710559
						cg19375710																					cg17456704					cg04599946
						cg18480127																					cg08198102					cg06030274
						cg09847335																					cg25834568					cg07888967
						cg18760502																					cg23352747					cg11434461
						cg12652118																					cg10872212					cg18963425
						cg18613428																					cg25957124					cg26697129
						cg22014955																					cg25784308					cg06238287
						cg07576222																					cg17571291					cg11324748
						cg14301764																					cg15337006					cg22886694
						cg16405166																					cg03001305					cg16645703
						cg08538152																					cg00121640					cg14279760
						cg08981574																					cg02609749					cg09666372
						cg07927098																					cg14634319					cg19040004
						cg02010185																					cg16352283					cg23333490
						cg02855207																					cg22461835					cg04704495
						cg07148716																					cg13315690					cg01054511
						cg26535591																					cg12374431					cg01955656
						cg14347999																					cg04044684					cg08291335
						cg01452878																					cg21561173					cg09342772
						cg18524319																					cg07115558					cg11674105
						cg15904758																					cg06554069					cg12668411
						cg14769207																					cg06385087					cg13521869
						cg08910474																					cg26928603					cg15501526
						cg22463363																					cg27535305					cg17507949
						cg08998747																					cg26141626					cg20318233
						cg16385025																					cg25428451					cg25187648
						cg10919482																					cg07733031					cg01882033
						cg01912455																					cg10883621					cg21128539
						cg11826999																					cg22123464					cg12155450
						cg10054027																					cg23696834					cg09204531
						cg00263032																					cg17810944					cg10576459
						cg23933289																					cg14449575					cg18365865
						cg23246901																					cg05697231					cg05721374
						cg06044191																					cg06979034					cg02980679
						cg04122287																					cg04997967					cg13405293
						cg16934485																					cg22052955					cg19248961
						cg17220749																					cg22421699					cg07623518
						cg06628473																					cg02605634					cg05570109
						cg10803745																					cg13434842					cg18304839
						cg14380774																					cg02182354					cg22433276
						cg15999590																					cg09563216					cg08062118
						cg07047119																					cg04650786					cg24354380
						cg04822876																					cg22473095					cg22585042
						cg01940336																					cg04718414					cg01385836
						cg02125910																					cg03856723					cg12970662
						cg06125049																					cg23043119					cg17066056
						cg12025243																					cg25149155					cg14409041
						cg08181476																					cg03940966					cg07901351
						cg23800023																					cg09867835					cg23027817
						cg07656922																					cg23571857					cg17636471
						cg06748978																					cg05830416					cg03240059
						cg13789529																					cg25017304					cg06855422
						cg25062542																					cg04640886					cg19106179
						cg06429657																					cg13473383					cg25994838
						cg16280098																					cg01663295					cg09309707
						cg18800641																					cg01120308					cg14684581
						cg02674903																					cg01404197					cg03656167
						cg14698803																					cg22268231					cg08620636
						cg20981245																					cg21096399					cg10050341
						cg09179365																					cg18345635					cg16075139
						cg03126116																					cg13202751					cg08273973
						cg02191985																					cg20768743					cg00266002
						cg25020825																					cg04790874					cg14741453
						cg11398517																					cg11846543					cg25150572
						cg15465642																					cg21134096					cg11264502
						cg15027630																					cg01320361					cg08871608
						cg06614337																					cg27465566					cg27548270
						cg24094087																					cg20284673					cg07837161
						cg15014678																					cg02087637					cg11309454
						cg01650919																					cg23606023					cg05381508
						cg24607725																					cg17425616					cg09913314
						cg23407172																					cg09227563					cg24643105
						cg06869210																					cg12853521					cg00979288
						cg13799941																					cg14386691					cg03355286
						cg23527226																					cg21016177					cg19011844
						cg14851052																					cg05316065					cg26725076
						cg08292160																					cg13301003					cg26994253
						cg18483549																					cg02828104					cg06615912
						cg03159396																					cg23430664					cg17850055
						cg26947127																					cg04845628					cg02704485
						cg00474696																					cg14023451					cg04328562
						cg15695213																					cg07220939					cg08287689
						cg07088913																					cg22161874					cg01038172
						cg06555468																					cg13603551					cg23655155
						cg04348305																					cg05507459					cg26071963
						cg22772304																					cg22172494					cg21479786
						cg15333769																					cg26233209					cg07226324
						cg03612683																					cg25689649					cg15404586
						cg15874753																					cg08009711					cg11416533
						cg16258767																					cg15754084					cg25334458
						cg16526732																					cg15662251					cg01347228
						cg05719052																					cg00411097					cg03011500
						cg05248542																					cg11846968					cg03982462
						cg01221711																					cg16869108					cg07473471
						cg25160190																					cg03104936					cg09490603
						cg25192081																					cg08132711					cg11465639
						cg12512564																					cg13619990					cg16341939
						cg09684338																					cg24901474					cg20016066
						cg16401529																					cg21918500					cg26529344
						cg03429498																					cg18818531					cg18738857
						cg21626727																					cg04180953					cg13259707
						cg01040624																					cg08176694					cg10317283
						cg00372003																					cg00955451					cg03543861
						cg18095555																					cg11752275					cg03971484
						cg11446602																					cg01367992					cg26277102
						cg03326620																					cg01909245					cg17518825
						cg25061701																					cg06051311					cg03654488
						cg19313353																					cg04039397					cg03804755
						cg01748326																					cg02473123					cg10397527
						cg04131898																					cg14435807					cg21228792
						cg20118020																					cg17166812					cg20835708
						cg15824968																					cg12022621					cg23957800
						cg02595575																					cg15820955					cg16059092
						cg10531452																					cg09584711					cg14442939
						cg21843178																					cg06415153					cg24083695
						cg03398002																					cg21030400					cg26987645
						cg00061413																					cg25915982					cg17933807
						cg03536771																					cg18808261					cg03034552
						cg13123851																					cg19154438					cg04118610
						cg13896105																					cg15109207					cg05444312
						cg20283349																					cg05218490					cg06813297
						cg12187165																					cg00689340					cg22640344
						cg26001285																					cg27637521					cg08802533
						cg08642186																					cg05782292					cg12592455
						cg05921699																					cg07430605					cg05352965
						cg27159967																					cg16029957					cg01179079
						cg11778706																					cg22281207					cg23206463
						cg20963653																					cg18878891					cg02587988
						cg08764761																					cg22388943					cg02527881
						cg19871598																					cg08849126					cg15111822
						cg16527108																					cg21116314					cg19139764
						cg13803966																					cg06058319					cg21964662
						cg04077025																					cg16200844					cg26431550
						cg03270085																					cg22103999					cg09968542
						cg14485232																					cg02880679					cg20704381
						cg00620187																					cg13652653					cg17748671
						cg09038267																					cg13686042					cg02285840
						cg08845023																					cg04136480					cg03533216
						cg10298992																					cg15948326					cg05502439
						cg19540689																					cg10976172					cg05582740
						cg21912203																					cg16883533					cg07173049
						cg08641142																					cg17559549					cg13203249
						cg04636557																					cg08558340					cg13560548
						cg20599651																					cg17416608					cg18732713
						cg11078674																					cg12567315					cg18873141
						cg11019045																					cg22650146					cg21204379
						cg13363972																					cg18294158					cg23407265
						cg07973728																					cg25059792					cg24086159
						cg05375999																					cg21337430					cg01701742
						cg03873049																					cg25811575					cg10674393
						cg02385125																					cg03251655					cg20627512
						cg11419190																					cg06109724					cg03909781
						cg14131691																					cg25070637					cg09732966
						cg09261636																					cg20140452					cg09796376
						cg27542392																					cg01602416					cg13379408
						cg25940447																					cg19839588					cg13474360
						cg15516907																					cg24332422					cg14856222
						cg01121464																					cg02178774					cg18860399
						cg25426900																					cg05065690					cg05457490
						cg04593571																					cg19566405					cg14359061
						cg16708138																					cg20289949					cg16408735
						cg12258670																					cg09984370					cg23896898
						cg09750144																					cg14408969					cg04866380
						cg02952701																					cg13510262					cg15865511
						cg20214404																					cg20757196					cg14734059
						cg16332732																					cg04743063					cg17172789
						cg14206066																					cg03923464					cg01715098
						cg20226253																					cg17509612					cg08846676
						cg20571993																					cg05637892					cg11990831
						cg22960635																					cg17797815					cg12595762
						cg09115116																					cg13112336					cg19458266
						cg10210496																					cg23137807					cg24554535
						cg14768087																					cg14343711					cg25241573
						cg25093603																					cg22591065					cg27039118
						cg18307442																					cg02641560					cg22237495
						cg15161607																					cg05180295					cg10528482
						cg07113390																					cg27138584					cg24783624
						cg15345355																					cg23285573					cg13740636
						cg26354221																					cg20797699					cg15381080
						cg00152838																					cg08618113					cg14369798
						cg06723828																					cg10847798					cg18344193
						cg23621350																					cg11303670					cg16248277
						cg17121449																					cg25267732					cg24941047
						cg04592742																					cg04461705					cg01402698
						cg12696536																					cg23737055					cg05453001
						cg14768813																					cg16632280					cg15676837
						cg18421167																					cg24770649					cg23843389
						cg18297445																					cg25658980					cg01204128
						cg09071498																					cg23911465					cg07733779
						cg11920358																					cg15503799					cg08131352
						cg02736958																					cg09304040					cg19354792
						cg23190353																					cg03813215					cg13677785
						cg24563003																					cg26144265					cg19513890
						cg02829601																					cg17166101					cg00236261
						cg21232902																					cg17009717					cg03188627
						cg07065803																					cg13120519					cg03370330
						cg14068489																					cg14167017					cg10873858
						cg04167957																					cg02647545					cg12019875
						cg20826792																					cg09144196					cg15574588
						cg05819240																					cg00546491					cg15880120
						cg14665147																					cg00896220					cg23095680
						cg09586583																					cg02675652					cg25260865
						cg01412169																					cg26222229					cg03265268
						cg09256832																					cg00242839					cg10862535
						cg07085287																					cg09277365					cg00017002
						cg16645582																					cg01443630					cg13675319
						cg25983056																					cg08881519					cg19049724
						cg11672782																					cg14961550					cg21128415
						cg03818103																					cg27165888					cg02562602
						cg19573580																					cg17127132					cg04889833
						cg08668779																					cg06855803					cg20773284
						cg12243570																					cg00559473					cg25612428
						cg06715885																					cg09622447					cg10070864
						cg01323835																					cg01783386					cg21241385
						cg10150605																					cg27638713					cg23628099
						cg16253157																					cg08083689					cg20696674
						cg20601684																					cg27239147					cg08380311
						cg17697105																					cg14911472					cg17392866
						cg16651449																					cg14217157					cg19584834
						cg09405517																					cg08103676					cg21873524
						cg06420049																					cg17484237					cg26444908
						cg06664037																					cg04914105					cg08634318
						cg05065926																					cg06777274					cg21614402
						cg26155983																					cg17976829					cg09934002
						cg26856443																					cg16928795					cg10175278
						cg13184678																					cg18750407					cg11900923
						cg07832274																					cg25887294					cg17929951
						cg17081867																					cg01780107					cg20826914
						cg02403715																					cg19006008					cg22318514
						cg17368944																					cg04587829					cg10103469
						cg13378083																					cg02718531					cg23326313
						cg15993159																					cg18735146					cg20392095
						cg03417903																					cg01255349					cg09753657
						cg06308143																					cg17436805					ch.12.1531371R
						cg08556091																					cg14796007					cg24991845
						cg17174189																					cg23006204					cg00934521
						cg14710853																					cg19238398					cg01917487
						cg17445453																					cg11314292					cg12876333
						cg21644170																					cg12569516					cg08642953
						ch.11.1014025R																					cg01246254					cg09328046
						cg22794214																					cg20641580					cg26665480
						cg16275722																					cg01680762					cg00744550
						cg00331852																					cg22748850					cg08434350
						cg06685283																					cg18488623					cg22273474
						cg24029517																					cg16196602					cg24511054
						cg02865554																					cg25055477					cg26125864
						cg18874502																					cg15127806					cg23813372
						cg11529250																					cg18388972					cg09357118
						cg06554342																					cg09730361					cg17770035
						cg04697096																					cg06454084					cg18036795
						cg03603260																					cg07065941					cg25501224
						cg13950770																					cg16632715					cg08417382
						cg08526519																					cg07455279					cg11156528
						cg22437284																					cg02631622					cg13518121
						cg00960509																					cg13798579					cg04281344
						cg06942450																					cg06878726					cg27380904
						cg04047276																					cg07745725					cg27200406
						cg11028445																					cg23065097					cg00855014
						cg17040303																					cg01260219					cg18599231
						cg03338962																					cg03898365					cg07769176
						cg07811984																					cg04176254					cg14893267
						cg20871721																					cg05293216					cg15680574
						cg12167751																					cg24340657					cg02909399
						cg13732858																					cg06690548					cg14889387
						cg18769171																					cg02691091					cg19791442
						cg01016326																					cg16986846					cg10141022
						cg13084419																					cg12343777					cg16718902
						cg20258090																					cg07207789					cg00492719
						cg13500194																					cg21048669					cg12448161
						cg02349785																					cg18248112					cg01097325
						cg15333037																					cg09462576					cg05357932
						cg18253058																					cg12815142					cg12695921
						cg26341112																					cg20442697					cg14588828
						cg05352321																					cg10872209					cg17214455
						cg11358354																					cg22442730					cg03048225
						cg16241599																					cg03330516					cg05016694
						cg15388199																					cg08952029					cg11202720
						cg27312916																					cg19403023					cg19600023
						cg07436934																					cg25098401					cg03796003
						cg25193885																					cg09793197					cg14821507
						cg02021606																					cg10315334					cg08156066
						cg07846975																					cg06743811					cg17096845
						cg08943333																					cg08124030					cg16443633
						cg05172429																					cg19282250					cg04373587
						cg01881782																					cg05379350					cg04985016
						cg10513161																					cg02724472					cg04726535
						cg03314365																					cg22168676					cg08316083
						cg25945866																					cg14009312					cg08223187
						cg08008741																					cg18913951					cg11750929
						cg15286651																					cg10238171					cg23435594
						cg05049695																					cg17207590					cg24726150
						cg22934950																					cg06200339					cg26712768
						cg14564021																					cg27417997					cg00567916
						cg01237015																					cg11450827					cg04916309
						cg19838859																					cg00520135					cg04938315
						cg00497951																					cg27248887					cg06494497
						cg16665068																					cg03855656					cg06621799
						cg20157841																					cg24912023					cg07185983
						cg04712004																					cg21342728					cg13123512
						cg08786825																					cg01056568					cg15300101
						cg11841113																					cg02738086					cg18033235
						cg27593688																					cg17907567					cg19145387
						cg05677014																					cg05135288					cg22501690
						cg22512349																					cg01895214					cg05715076
						cg11281181																					cg13500388					cg06838096
						cg07890238																					cg22747092					cg06881858
						cg17405145																					cg26104206					cg12650715
						cg20639740																					cg24499411					cg16289896
						cg27000780																					cg25447894					cg19638749
						cg14078092																					cg01899253					cg22336867
						cg08081173																					cg05958582					cg24954388
						cg00423237																					cg02008416					cg25692928
						cg23387597																					cg22298208					cg00417638
						cg11484863																					cg21325760					cg18740115
						cg20523169																					cg18236734					cg19547844
						cg26051956																					cg05248470					cg26108309
						cg06083340																					cg13119609					cg18283729
						cg25737518																					cg23081213					cg07051373
						cg20021104																					cg07236190					cg02135891
						cg20312475																					cg15383120					cg09699362
						cg23983635																					cg20451680					cg12461252
						cg01278651																					cg25307641					cg14785381
						cg18377680																					cg23408620					cg20085925
						cg00164084																					cg19114595					cg24582809
						cg07925465																					cg12952132					cg22585654
						cg04565630																					cg09936839					cg14388237
						cg05340241																					cg19145398					cg23361828
						cg21560352																					cg23013864					cg27665823
						cg04013159																					cg18043195					cg05145608
						cg22089819																					cg08762247					cg06101792
						cg02761522																					cg08516400					cg01957034
						cg13010785																					cg10642330					cg07797518
						cg23859746																					cg05157725					cg09416598
						cg06361531																					cg06818777					cg26996911
						cg07990111																					cg04504095					cg25023666
						cg26112996																					cg06552050					cg05452887
						cg05287886																					cg14249872					cg15935227
						cg09865386																					cg02397514					cg21901223
						cg13618568																					cg10237469					cg01753198
						cg02213832																					cg18984499					cg22994555
						cg21415604																					cg05251000					cg05437132
						cg12444542																					cg09715672					cg19091116
						cg05144345																					cg23503501					cg19910601
						cg20487548																					cg03923277					cg20200091
						cg17241797																					cg26825412					cg25348105
						cg02295856																					cg20175449					cg02197629
						cg05509319																					cg03876622					cg05226729
						cg26767059																					cg14801726					cg08179530
						cg18059301																					cg04644624					cg09774931
						cg00978203																					cg07549630					cg02510736
						cg15049495																					cg26577178					cg10783680
						cg14568768																					cg19226593					cg01821656
						cg06167858																					cg00586909					cg22535849
						cg07935151																					cg12903171					cg25172519
						cg02293044																					cg06784339					cg25279747
						cg26741654																					cg12946690					cg13187657
						cg04384822																					cg27649653					cg23363182
						cg04928784																					cg17738133					cg00232265
						cg24136440																					cg07284407					cg08234415
						cg11327809																					cg16914151					cg10992198
						cg09949789																					cg00022606					cg06343169
						cg00538923																					cg15599064					cg16952109
						cg16916353																					cg17445987					cg17500383
						cg18879389																					cg19203504					cg24647015
						cg15983601																					cg09112782					cg08610228
						cg07513425																										cg07405491
						cg10640398																										cg10873486
						cg05202657																										cg19383360
						cg07668407																										cg24132527
						cg18792041																										cg01232511
						cg13963658																										cg03232059
						cg12570943																										cg15402732
						cg08699794																										cg18779103
						cg10038738																										cg08331082
						cg16368004																										cg02588087
						cg09109351																										cg04001032
						cg18515405																										cg10230673
						cg02835343																										cg16152815
						cg17071181																										cg02364292
						cg27567495																										cg09746326
						cg09591046																										cg13395646
						cg26764880																										cg15135617
						cg23533502																										cg03858703
						cg27494095																										cg20223162
						cg16294280																										cg02220924
						cg04100865																										cg00180266
						cg25393579																										cg11595993
						cg01133620																										cg09183220
						cg17468569																										cg18638383
						cg04580879																										cg13810660
						cg19540466																										cg02118671
						cg26852625																										cg02225305
						cg20248656																										cg20118480
						cg03211239																										cg00179110
						cg15742329																										cg02003233
						cg15218995																										cg02730303
						cg19443677																										cg02856842
						cg27149388																										cg04375046
						cg03884213																										cg06387842
						cg04217380																										cg06877423
						cg03480535																										cg08727239
						cg13407917																										cg10854461
						cg02412628																										cg12909186
						cg25017342																										cg14105835
						cg01183596																										cg15454969
						cg11449409																										cg17400113
						cg21105924																										cg17614262
						cg24187909																										cg17952549
						cg00203698																										cg21524061
						cg03285383																										cg21986148
						cg07522127																										cg22798961
						cg00599809																										cg25793929
						cg22327527																										cg26168907
						cg14323608																										cg26193694
						cg14898116																										cg04544118
						cg01761668																										cg08171125
						cg24259688																										cg10578777
						cg10981065																										cg14176273
						cg18944144																										cg22777560
						cg02847472																										cg01100203
						cg22449085																										cg14624731
						cg00267408																										cg22561794
						cg03201096																										cg07298875
						cg09873429																										cg20515846
						cg09663929																										cg18368960
						cg04135144																										cg14122633
						cg07204236																										cg10109585
						cg25056770																										cg22509179
						cg02969752																										cg01078197
						cg16564180																										cg21561316
						cg27056048																										cg15621892
						cg08368411																										cg08072101
						cg08065061																										cg16628135
						cg06650105																										cg19774624
						cg02846801																										cg19848924
						cg27334542																										cg26530630
						cg13341995																										cg04673462
						cg06208736																										cg16291276
						cg07717588																										cg00950958
						cg15266275																										cg00993140
						cg17762975																										cg06926499
						cg07335755																										cg26582098
						cg01544157																										cg06983112
						cg23018003																										cg21636168
						cg02995952																										cg00139033
						cg02713883																										cg04754454
						cg17799601																										cg16053889
						cg02425145																										cg11846236
						cg06291731																										cg07661389
						cg03417156																										cg07942774
						cg03154950																										cg12074150
						cg22114945																										cg19194509
						cg24134787																										cg19476376
						cg09025663																										cg23230564
						cg05871275																										cg27191320
						cg14484703																										cg19949948
						cg19909717																										cg08742288
						cg13393512																										cg01984854
						cg27294598																										cg05225909
						cg15841415																										cg15355235
						cg01067809																										cg23377942
						cg24228112																										cg17027201
						cg20419669																										cg11967145
						cg16251794																										cg09483761
						cg17315219																										cg11411755
						cg23802150																										cg24061141
						cg11343027																										cg26015743
						cg16201780																										cg14651327
						cg15833843																										cg22598825
						cg19269775																										cg10604555
						cg26855786																										cg05040338
						cg13253604																										cg20833872
						cg24662389																										cg27245606
						cg08348461																										cg02122327
						cg26712947																										cg05409540
						cg26819261																										cg14695240
						cg01021245																										cg15167810
						cg06765022																										cg01219135
						cg08922317																										cg07870920
						cg05475556																										cg26206183
						cg25581781																										cg07887349
						cg24000411																										cg22106628
						cg17710947																										cg06854015
						cg25736517																										cg26679884
						cg10769294																										cg12206695
						cg26459229																										cg16668315
						cg26053552																										cg09757049
						cg12971344																										cg10378054
						cg21998869																										cg21167628
						cg02821500																										cg03884587
						cg01630650																										cg16775095
						cg16473500																										cg20264566
						cg11413982																										cg03553964
						cg15454737																										cg06696815
						cg23397217																										cg03959486
						cg05487635																										cg06655414
						cg13647721																										cg13659951
						cg20194856																										cg20626144
						cg24121253																										cg25231225
						cg27065896																										cg26410168
						cg11272874																										cg27444683
						cg18666944																										cg26341283
						cg01763636																										cg00581482
						cg16351441																										cg09414985
						cg22848927																										cg26255011
						cg15976079																										cg21570911
						cg12376271																										cg10246976
						cg00349780																										cg03990906
						cg21512799																										cg13658542
						cg05907917																										cg24184541
						cg24701662																										cg04093065
						cg14096074																										cg00653744
						cg24764264																										cg00059053
						cg23038750																										cg02830265
						cg06879567																										cg16834370
						cg17563305																										cg15424903
						cg20985067																										cg06025396
						cg10683658																										cg25391752
						cg20437963																										cg09694280
						cg12942597																										cg11722587
						cg00898988																										cg21989299
						cg13635934																										cg04530845
						cg07094049																										cg05942817
						cg00420879																										cg07480090
						cg16282977																										cg20768760
						cg21107044																										cg02047809
						cg08163927																										cg04334499
						cg05508067																										cg10578324
						cg15823845																										cg12702014
						cg20638828																										cg00294718
						cg01664897																										cg17147758
						cg02558267																										cg26486675
						cg12771255																										cg11792671
						cg07283604																										cg14792160
						cg03135704																										cg05423095
						cg01795894																										cg15466530
						cg20952105																										cg19113247
						cg18370407																										cg19343034
						cg13723316																										cg10193671
						cg26080798																										cg00263240
						cg08881206																										cg02246922
						cg06577988																										cg03988092
						cg08680146																										cg04590184
						cg27527345																										cg09433162
						cg11474856																										cg12533428
						cg08464688																										cg14024965
						cg11159646																										cg19687457
						cg21864580																										cg23841819
						cg00986824																										cg05049096
						cg20378916																										cg25376316
						cg08600218																										cg19913199
						cg25383043																										cg25064860
						cg00654637																										cg25327867
						cg17323493																										cg01638574
						cg23270327																										cg02793854
						cg08421080																										cg05519582
						cg00928650																										cg27421690
						cg05241802																										cg03546668
						cg01630798																										cg10427027
						cg17229496																										cg26722972
						cg10141538																										cg08706312
						cg15856817																										cg10328259
						cg23858559																										cg25716158
						cg27428603																										cg05161930
						cg11071267																										cg09174168
						cg05355082																										cg22273107
						cg02853225																										cg13850847
						cg27294438																										cg13340874
						cg09840619																										cg14668821
						cg09881384																										cg17071589
						cg21315720																										cg22542451
						cg09252805																										cg25457815
						cg13681853																										cg22185428
						cg04812681																										cg09911083
						cg25091829																										cg22639325
						cg14333520																										cg01943874
						cg19402125																										cg08191251
						cg03110787																										cg09089430
						cg18246748																										cg14248367
						cg23473632																										cg14460215
						cg05664871																										cg14906510
						cg07962838																										cg20706311
						cg22397625																										cg21514997
						cg24255269																										cg23908305
						cg13472596																										cg06260874
						cg14136601																										cg10585226
						cg22703592																										cg11451506
						cg06236029																										cg12404044
						cg26999511																										cg15038811
						cg26566137																										cg15076048
						cg01441105																										cg26445249
						cg01103443																										cg05370334
						cg27540543																										cg14179220
						cg14708847																										cg01883155
						cg04409618																										cg26978960
						cg25899113																										cg04352590
						cg12235260																										cg03849133
						cg06714959																										cg07008544
						cg05106869																										cg09870066
						cg00417120																										cg11431055
						cg01788205																										cg23769078
						cg25965364																										cg25213107
						cg09612920																										cg00915858
						cg22115273																										cg02560310
						cg01097872																										cg19685491
						cg08606356																										cg24748945
						cg18758378																										cg10571901
						cg02390715																										cg05592647
						cg20689362																										cg07011318
						cg23921168																										cg09532679
						cg15329400																										cg16702660
						cg10504333																										cg19726630
						cg22044955																										cg24505678
						cg08818225																										cg24597512
						cg01351225																										cg14548901
						cg04624514																										cg14310674
						cg18823272																										cg14611399
						cg02428753																										cg06341195
						cg16267236																										cg07511007
						cg04092393																										cg01020356
						cg01074001																										cg17226280
						cg12502403																										cg22816218
						cg06129369																										cg09989996
						cg26904212																										cg15989101
						cg03403500																										cg17277337
						cg06180096																										cg10068478
						cg03899737																										cg02225060
						cg16474952																										cg02043966
						cg00387551																										cg20988870
						cg04724578																										cg20648369
						cg05900538																										cg09012472
						cg01788178																										cg14848783
						cg20340445																										cg25372841
						cg06282329																										cg07074666
						cg10411278																										cg16192293
						cg26989363																										cg07195508
						cg09371868																										cg11009520
						cg11042866																										cg21477075
						cg24528432																										cg26287849
						cg01720220																										cg22892369
						cg26839508																										cg06517429
						cg07199827																										cg13401533
						cg22908413																										cg10842775
						cg11192793																										cg11666921
						cg23411735																										cg11162116
						cg04562297																										cg02390115
						cg17331461																										cg23512531
						cg09130377																										cg06097438
						cg00860333																										cg20331494
						cg24638664																										cg02668046
						cg10011397																										cg03727500
						cg01344289																										cg16706179
						cg13225166																										cg18528073
						cg20566284																										cg01950074
						cg01909705																										cg03163878
						cg18945888																										cg03275851
						cg10574372																										cg11327809
						cg15291330																										cg13568946
						cg25285236																										cg14817130
						cg10782218																										cg16780890
						cg06426020																										cg08577424
						cg10843537																										cg13278956
						cg18967829																										cg13591497
						cg05791938																										cg14391345
						cg12337605																										cg01678790
						cg02484633																										cg22445217
						cg05792982																										cg08497953
						cg17137307																										cg11070987
						cg05237543																										cg16892887
						cg03013172																										cg24044707
						cg18348736																										cg04057599
						cg12693875																										cg16594457
						cg07830750																										cg06504563
						cg15007699																										cg00590851
						cg11118385																										cg14929913
						cg04270747																										cg18762727
						cg19760941																										cg24799637
						cg10169763																										cg26040075
						cg00260803																										cg01492050
						cg06584373																										cg16753122
						cg14008481																										cg09247929
						cg05196290																										cg00049323
						cg08051977																										cg12932813
						cg05787378																										cg02576376
						cg09826288																										cg12996604
						cg17094703																										cg00445518
						cg20283033																										cg07745671
						cg25456144																										cg13371681
						cg07003353																										cg16846199
						cg03509777																										cg25113106
						cg02758599																										cg05935445
						cg20114113																										cg14800137
						cg24188849																										cg12145099
						cg03258760																										cg13383678
						cg25719393																										cg13680178
						cg03116171																										cg18952191
						cg24618694																										cg22389991
						cg11076714																										cg01086414
						cg05014668																										cg02679294
						cg06783401																										cg04954726
						cg22696944																										cg20705781
						cg13179508																										cg23117439
						cg22280682																										cg25153340
						cg14680730																										cg25475865
						cg08268266																										cg17419220
						cg02637741																										cg21884064
						cg27008391																										cg22613078
						cg20263676																										cg13363575
						cg26612567																										cg00206287
						cg25758009																										cg11465971
						cg11683563																										cg12159419
						cg23206032																										cg13403405
						cg00268019																										cg07333924
						cg17883142																										cg25698915
						cg14832183																										cg03953482
						cg07350057																										cg23784907
						cg16821724																										cg01269212
						cg22914057																										cg04038759
						cg14089982																										cg05200610
						cg11383015																										cg12730826
						cg00435692																										cg00974689
						cg16125281																										cg20156659
						cg23083665																										cg09005159
						cg16907298																										cg02388727
						cg18499800																										cg07303167
						cg07492937																										cg14913676
						cg03517435																										cg21698111
						cg25307811																										cg08666831
						cg16751493																										cg18459205
						cg22959260																										cg06731290
						cg14966074																										cg00775945
						cg20347755																										cg10248552
						cg18406934																										cg17523769
						cg06421123																										cg20720056
						cg20148994																										cg08102564
						cg17580267																										cg26381742
						cg08912210																										cg16406836
						cg09323211																										cg11340603
						cg24830062																										cg12100178
						cg01192572																										cg10420746
						cg09983708																										cg16326826
						cg02620057																										cg01056765
						cg04216466																										cg03306615
						cg14532519																										cg03650674
						cg07839371																										cg13602641
						cg15395166																										cg13806029
						cg20413225																										cg14279842
						cg12861771																										cg14911314
						cg01325820																										cg17511741
						cg24315860																										cg24448171
						cg02506896																										cg26924496
						cg00146350																										cg27279583
						cg12081282																										cg27407943
						cg23977883																										cg06933711
						cg24980893																										cg25295825
						cg15969277																										cg13441524
						cg19302605																										cg07559763
						cg06112444																										cg16145187
						cg12730565																										cg01412419
						cg27375166																										cg02367856
						cg14458315																										cg21792156
						cg12167263																										cg00173771
						cg03532420																										cg01907837
						cg24328370																										cg02658985
						cg13228596																										cg17033185
						cg06077046																										cg08029281
						cg22083790																										cg02701642
						cg21844336																										cg08882547
						cg15028103																										cg12866254
						cg17347810																										cg15625618
						cg05730099																										cg20048602
						cg16106092																										cg25318918
						cg21995273																										cg11705504
						cg19640377																										cg09844257
						cg18956095																										cg13114156
						cg02404692																										cg13708959
						cg06132455																										cg15618041
						cg12850252																										cg17214263
						cg07619567																										cg01740135
						cg01711761																										cg14849826
						cg10314133																										cg21464667
						cg15014037																										cg04081153
						cg03795785																										cg17923162
						cg06034029																										cg12974312
						cg27631766																										cg20332112
						cg02754739																										cg08684314
						cg18676350																										cg11842493
						cg02575035																										cg20897616
						cg00052865																										cg26035071
						cg19961002																										cg26395608
						cg10027509																										cg14083315
						cg14928451																										cg15487791
						cg12676268																										cg10538025
						cg21655900																										cg25488374
						cg05722456																										cg11865578
						cg03716145																										cg03040423
						cg02219962																										cg03047570
						cg06117039																										cg25364049
						cg21526742																										cg08888203
						cg18964261																										cg18034577
						cg14158407																										cg12262617
						ch.19.253092F																										cg01880399
						cg05326725																										cg16366983
						cg17919465																										cg00063006
						cg25677697																										cg18240062
						cg00215066																										cg14128173
						cg13302409																										cg18807011
						cg07915528																										cg24814153
						cg18426910																										cg08296601
						cg19837528																										cg18724778
						cg23640625																										cg06334689
						cg08769096																										cg04100237
						cg14991345																										cg07394242
						cg26731327																										cg11229715
						cg00226360																										cg17211562
						cg08571820																										cg25823790
						cg09511813																										cg12894917
						cg08466395																										cg25438876
						cg07011231																										cg24210426
						cg20920626																										cg02082408
						cg10001363																										cg06670939
						cg25169688																										cg05476998
						cg02713327																										cg08715684
						cg07493184																										cg10776061
						cg03385117																										cg12219319
						cg14391363																										cg22190291
						cg00147752																										cg00129389
						cg18240433																										cg12645616
						cg17609600																										cg20165515
						cg24835473																										cg03756044
						cg03089778																										cg05035050
						cg00042205																										cg21789181
						cg18505495																										cg08405447
						cg26192662																										cg03332422
						cg04009429																										cg06928982
						cg14958291																										cg07983706
						cg25212699																										cg12762708
						cg27638115																										cg02220182
						cg17872994																										cg09497124
						cg03873492																										cg09167875
						cg19033983																										cg13213799
						cg05554939																										cg16203592
						ch.15.415980F																										cg05111645
						cg23975646																										cg10722426
						cg11823950																										cg18809856
						cg05984388																										cg23753182
						cg07709221																										cg21336877
						cg05219847																										cg01555241
						cg15569354																										cg13698937
						cg15685268																										cg23922134
						cg26542461																										cg20503050
						cg03092796																										cg25623545
						cg01362653																										cg26933865
						cg06010616																										cg09951507
						cg21476593																										cg06766313
						cg21824586																										cg09344607
						cg17724814																										cg25399239
						cg17477818																										cg04114637
						cg00955165																										cg09006366
						cg12728623																										cg12468119
						cg13964083																										cg19227382
						cg18306327																										cg02109405
						cg01974141																										cg02850468
						cg14160599																										cg05454635
						cg19520208																										cg06939941
						cg20030934																										cg09847153
						cg15126363																										cg10426482
						cg17910375																										cg16908938
						cg17569204																										cg17148205
						cg04255756																										cg21136544
						cg07691469																										cg22097342
						cg20886263																										cg26248728
						cg21684334																										cg27075641
						cg04615531																										cg27203184
						cg12281479																										cg03990195
						cg03757477																										cg19843166
						cg08957064																										cg03651194
						cg00773359																										cg16832592
						cg14017196																										cg25960218
						cg24663636																										cg18825221
						cg00696973																										cg20720597
						cg16753134																										cg12367833
						cg03573702																										cg19001357
						cg09185679																										cg25278593
						cg15199489																										cg02977478
						cg13455621																										cg09794884
						cg15924104																										cg12760533
						cg27080643																										cg14756466
						cg23803006																										cg15556689
						cg14314896																										cg23062006
						cg07885911																										cg16142349
						cg07762494																										cg20414709
						cg07586331																										cg24217980
						cg03821987																										cg11258277
						cg22511455																										cg26458748
						ch.13.470465F																										cg26636806
						cg21209998																										cg01118640
						cg20072785																										cg01216060
						cg00617135																										cg03035468
						cg24202620																										cg03227505
						cg27386866																										cg03271487
						cg16294838																										cg04082328
						cg10656485																										cg04136185
						cg05432469																										cg04852271
						cg11875500																										cg07540596
						cg17633736																										cg09032281
						cg24022738																										cg12178807
						cg03585323																										cg12975709
						cg05163804																										cg14621784
						cg00786201																										cg17102069
						cg17216904																										cg19618634
						cg10735529																										cg23127450
						cg08175029																										cg23801172
						cg25835936																										cg26309091
						cg16695354																										cg26688617
						cg25410256																										cg27403073
						cg17069650																										cg02610779
						cg00759022																										cg01565322
						cg22807314																										cg15109571
						cg25972092																										cg24307440
						cg03163606																										cg18477771
						cg07741474																										cg13910830
						cg10952950																										cg18035606
						cg10691726																										cg08590378
						cg11076594																										cg20979128
						cg20301680																										cg07087597
						cg06367140																										cg17415381
						cg11476177																										cg01802772
						cg22858959																										cg00772775
						cg19148404																										cg01317586
						cg08592527																										cg05898930
						cg18762013																										cg11072794
						cg11141774																										cg20021790
						cg23796523																										cg24254837
						cg09084936																										cg02867402
						cg09049063																										cg11525280
						cg24297220																										cg19396949
						cg09477411																										cg20548934
						cg20473545																										cg06987132
						cg10192145																										cg11454459
						cg16137862																										cg13837146
						cg19073308																										cg25680638
						cg25588725																										cg16594581
						cg04345821																										cg15928480
						cg09826790																										cg17190602
						cg24412501																										cg13569207
						cg14848620																										cg25144008
						cg25056263																										cg00981236
						cg08787332																										cg01052274
						cg07843257																										cg14981055
						cg04522776																										cg19903196
						cg01259359																										cg21210962
						cg04109535																										cg26337497
						cg06316832																										cg15891112
						cg19056222																										cg23215256
						cg05002598																										cg05456561
						ch.10.2633792F																										cg07393546
						cg26665459																										cg09626606
						cg01471604																										cg13182826
						cg01132948																										cg16305983
						cg17012154																										cg05792861
						cg25845323																										cg22807508
						cg10995503																										cg12215528
						cg24123824																										cg13279530
						cg02070866																										cg16634936
						cg03958229																										cg08574227
						cg23206492																										cg26010942
						cg26673647																										cg15999515
						cg13524984																										cg16541154
						cg17496711																										cg02128221
						cg24815663																										cg03377939
						cg03432716																										cg04783624
						cg24804293																										cg05865548
						cg00918862																										cg07056061
						cg14776780																										cg07079860
						cg05105646																										cg14390580
						cg23004082																										cg17977173
						cg25415853																										cg11224271
						cg14041007																										cg11846598
						cg17953633																										cg18555838
						cg26132762																										cg08069211
						cg20116413																										cg12200188
						cg27220598																										cg24350475
						cg23482592																										cg26845082
						cg14379000																										cg05053735
						cg13867044																										cg12063064
						cg26498053																										cg14206710
						cg12311808																										cg20291162
[truncated: 59,581 more rows]

## Sheet: All CpGs
All CpGs
cg00000236
cg00000658
cg00001126
cg00001594
cg00001755
cg00001874
cg00002028
cg00002684
cg00002809
cg00003014
cg00003965
cg00004067
cg00005010
cg00005347
cg00005423
cg00005861
cg00006735
cg00008033
cg00008452
cg00008819
cg00009421
cg00009916
cg00010529
cg00011345
cg00011855
cg00011994
cg00012238
cg00013410
cg00013441
cg00013899
cg00014168
cg00014638
cg00015699
cg00016226
cg00016498
cg00016934
cg00017002
cg00017033
cg00017203
cg00017595
cg00018179
cg00018261
cg00018443
cg00019085
cg00019137
cg00019678
cg00019759
cg00019841
cg00019877
cg00020172
cg00020438
cg00020617
cg00021340
cg00022235
cg00022606
cg00022866
cg00023001
cg00023024
cg00024046
cg00025354
cg00025680
cg00026183
cg00026222
cg00026362
cg00026455
cg00026457
cg00026857
cg00026920
cg00026974
cg00027155
cg00027669
cg00027808
cg00027842
cg00028022
cg00028034
cg00028338
cg00028636
cg00028813
cg00029855
cg00029922
cg00029973
cg00030290
cg00031303
cg00031346
cg00031556
cg00032227
cg00032884
cg00033155
cg00033213
cg00033304
cg00033396
cg00033450
cg00033773
cg00034039
cg00034076
cg00034556
cg00034755
cg00035452
cg00036011
cg00036119
cg00036588
cg00036871
cg00037035
cg00037457
cg00037535
cg00037930
cg00037986
cg00039016
cg00039864
cg00040781
cg00040923
cg00041564
cg00041599
cg00042079
cg00042205
cg00042341
cg00042478
cg00042568
cg00042637
cg00043076
cg00043265
cg00043564
cg00043664
cg00043800
cg00044289
cg00044995
cg00045034
cg00045227
cg00045910
cg00047050
cg00047052
cg00047079
cg00047553
cg00047843
cg00048842
cg00049004
cg00049156
cg00049323
cg00049960
cg00049981
cg00050034
cg00050336
cg00050654
cg00051818
cg00052385
cg00052482
cg00052626
cg00052865
cg00052932
cg00053647
cg00053851
cg00054047
cg00054352
cg00054408
cg00055510
cg00056754
cg00057393
cg00057593
cg00057880
cg00058009
cg00058857
cg00058879
cg00058903
cg00059053
cg00059439
cg00059870
cg00059977
cg00060004
cg00060374
cg00060403
cg00060986
cg00061412
cg00061413
cg00061811
cg00061860
cg00061868
cg00062119
cg00062736
cg00063006
cg00063174
cg00063279
cg00063477
cg00063661
cg00063959
cg00064347
cg00064778
cg00065061
cg00065215
cg00065419
cg00065935
cg00065957
cg00067141
cg00067528
cg00068779
cg00069463
cg00069815
cg00071446
cg00071751
cg00071950
cg00072957
cg00073460
cg00074198
cg00074638
cg00074851
cg00076152
cg00076195
cg00077450
cg00078102
cg00078857
cg00078940
cg00079293
cg00079375
cg00079563
cg00079649
cg00079887
cg00079898
cg00080252
cg00080489
cg00081019
cg00081439
cg00081666
cg00081854
cg00082939
cg00084205
cg00084577
cg00084643
cg00084687
cg00085122
cg00085403
cg00085420
cg00085800
cg00086186
cg00086266
cg00086809
cg00086871
cg00087298
cg00087568
cg00087898
cg00088183
cg00088227
cg00089219
cg00090103
cg00090197
cg00090648
cg00090787
cg00090792
cg00091693
cg00092611
cg00093057
cg00093087
cg00093095
cg00093354
cg00093634
cg00094597
cg00094649
cg00094851
cg00094901
cg00094913
cg00095099
cg00095165
cg00095214
cg00095626
cg00095677
cg00095688
cg00095846
cg00096956
cg00096979
cg00097225
cg00097415
cg00097446
cg00097513
cg00097619
cg00098029
cg00098188
cg00098692
cg00099023
cg00100123
cg00100151
cg00100158
cg00100680
cg00100963
cg00101154
cg00101583
cg00101728
cg00101753
cg00102615
cg00102886
cg00103879
cg00103984
cg00104484
cg00104553
cg00104845
cg00105253
cg00105628
cg00106744
cg00106989
cg00107097
cg00107745
cg00108164
cg00108228
cg00108351
cg00109102
cg00109178
cg00109653
cg00110666
cg00110776
cg00110925
cg00111102
cg00111333
cg00112048
cg00112687
cg00114084
cg00114367
cg00114625
cg00114784
cg00114944
cg00115149
cg00115167
cg00115288
cg00115714
cg00116265
cg00117536
cg00117869
cg00117908
cg00119460
cg00119464
cg00119691
cg00120096
cg00120887
cg00121091
cg00121142
cg00121148
cg00121528
cg00121533
cg00121640
cg00122326
cg00122334
cg00122434
cg00122659
cg00122765
cg00122779
cg00122854
cg00123920
cg00124488
cg00124711
cg00124902
cg00125289
cg00126636
cg00126657
cg00127137
cg00128430
cg00128732
cg00128774
cg00129232
cg00129389
cg00129524
cg00129847
cg00130181
cg00130710
cg00130820
cg00131244
cg00131372
cg00131618
cg00131758
cg00132782
cg00132819
cg00133624
cg00133698
cg00134032
cg00134210
cg00134645
cg00134812
cg00134934
cg00135056
cg00135257
cg00135841
cg00135882
cg00136077
cg00136470
cg00136968
cg00137828
cg00137855
cg00138041
cg00139033
cg00139389
cg00140479
cg00141366
cg00143809
cg00143909
cg00143986
cg00145093
cg00145488
cg00145911
cg00145961
cg00146004
cg00146096
cg00146350
cg00146755
cg00146756
cg00147079
cg00147172
cg00147752
cg00147943
cg00148063
cg00148223
cg00148376
cg00148497
cg00148558
cg00148669
cg00148881
cg00149492
cg00149734
cg00149947
cg00150785
cg00150925
cg00150989
cg00151571
cg00151676
cg00152126
cg00152167
cg00152565
cg00152838
cg00152978
cg00153110
cg00153707
cg00153944
cg00154652
cg00154902
cg00155535
cg00155593
cg00155609
cg00156427
cg00156497
cg00157034
cg00157142
cg00157199
cg00157658
cg00157864
cg00157962
cg00158254
cg00158683
cg00159214
cg00159370
cg00159682
cg00159951
cg00159953
cg00160388
cg00160522
cg00160902
cg00160981
cg00161705
cg00161931
cg00162952
cg00163510
cg00163965
cg00164053
cg00164084
cg00164175
cg00164196
cg00164235
cg00164335
cg00164430
cg00164582
cg00166210
cg00166687
cg00166722
cg00166836
cg00167259
cg00167504
cg00167654
cg00167763
cg00167979
cg00167995
cg00168184
cg00168815
cg00168942
cg00169164
cg00169175
cg00169205
cg00169586
cg00169617
cg00169633
cg00169657
cg00170236
cg00170343
cg00170620
cg00170720
cg00171690
cg00171785
cg00172597
cg00173504
cg00173771
cg00173776
cg00174654
cg00174967
cg00175237
cg00175344
cg00175423
cg00175573
cg00175987
cg00176407
cg00176657
cg00176896
cg00177456
cg00177866
cg00178224
cg00178249
cg00178551
cg00178864
cg00179014
cg00179085
cg00179110
cg00179952
cg00180266
cg00180787
cg00181257
cg00181327
cg00181439
cg00181550
cg00182202
cg00182256
cg00182640
cg00182780
cg00183340
cg00183480
cg00183569
cg00183804
cg00184953
cg00185615
cg00185622
cg00185634
cg00185660
cg00186383
cg00186414
cg00186462
cg00186954
cg00187229
cg00187465
cg00187933
cg00188402
cg00188450
cg00190201
cg00190281
cg00190993
cg00192026
cg00192031
cg00192703
cg00192823
cg00192856
cg00193963
cg00194146
cg00194233
cg00195144
cg00195828
cg00196012
cg00197006
cg00197364
cg00198102
cg00198141
cg00198407
cg00198680
cg00198759
cg00199047
cg00199065
cg00199519
cg00200230
cg00200289
cg00200469
cg00200667
cg00201142
cg00201234
cg00201414
cg00201760
cg00201779
cg00202610
cg00203698
cg00203805
cg00204778
cg00205313
cg00205384
cg00206052
cg00206287
cg00206463
cg00207855
cg00207873
cg00208967
cg00209038
cg00209066
cg00209129
cg00210042
cg00210133
cg00211069
cg00211086
cg00211178
cg00211372
cg00211726
cg00212549
cg00212786
cg00213044
cg00213052
cg00213119
cg00213295
cg00213643
cg00213761
cg00213905
cg00214250
cg00214548
cg00215066
cg00215204
cg00215432
cg00215521
cg00215550
cg00215758
cg00215922
cg00216024
cg00217055
cg00217225
cg00218215
cg00219774
cg00221525
cg00221650
cg00221718
cg00223477
cg00224523
cg00224673
cg00224886
cg00224929
cg00226360
cg00226822
cg00226956
cg00227490
cg00228126
cg00228390
cg00230628
cg00230899
cg00231006
cg00231140
cg00231422
cg00231519
cg00232059
cg00232149
cg00232265
cg00232388
cg00232453
cg00232675
cg00232679
cg00234027
cg00234384
cg00234462
cg00234719
cg00235537
cg00235999
cg00236150
cg00236261
cg00237391
cg00237520
cg00237586
cg00238038
cg00238052
cg00238131
cg00238698
cg00238848
cg00239751
cg00239796
cg00239915
cg00240205
cg00240732
cg00241482
cg00241650
cg00241813
cg00242772
cg00242839
cg00243321
cg00243323
cg00243547
cg00243574
cg00243963
cg00244034
cg00244328
cg00244634
cg00244654
cg00244745
cg00244776
cg00247094
cg00247512
cg00247599
cg00247803
cg00248174
cg00248439
cg00248488
cg00248861
cg00248938
cg00249383
cg00250422
cg00251250
cg00252057
cg00252121
cg00252162
cg00252332
cg00252533
cg00252701
cg00252813
cg00253058
cg00253065
cg00253126
cg00253428
cg00253867
cg00254258
cg00254681
cg00255732
cg00256081
cg00257474
cg00257659
cg00257789
cg00258165
cg00258199
cg00258597
cg00259043
cg00259097
cg00259111
cg00259282
cg00259584
cg00260387
cg00260803
cg00260810
cg00260937
cg00260950
cg00261912
cg00262031
cg00262061
cg00262681
cg00263032
cg00263240
cg00264591
cg00265360
cg00265412
cg00265512
cg00265812
cg00266002
cg00267286
cg00267408
cg00268019
cg00268338
cg00269440
cg00269659
cg00270625
cg00270878
cg00271882
cg00272608
cg00272795
cg00272903
cg00273068
cg00273220
cg00273359
cg00273383
cg00274365
cg00274815
cg00275362
cg00275741
cg00276752
cg00276797
cg00277397
cg00277866
cg00277997
cg00278102
cg00278107
cg00278692
cg00278810
cg00280235
cg00280345
cg00280479
cg00280502
cg00280609
cg00281467
cg00281967
cg00281977
cg00282249
cg00282411
cg00283524
cg00283771
cg00284369
cg00284493
cg00284585
cg00284720
cg00285237
cg00285394
cg00285483
cg00286119
cg00286562
cg00287115
cg00287122
cg00287711
cg00287809
cg00287841
cg00288598
cg00288612
cg00288746
cg00290498
cg00291051
cg00291136
cg00291292
cg00291316
cg00291981
cg00292071
cg00292331
cg00293060
cg00293800
cg00294152
cg00294718
cg00295418
cg00295780
cg00295948
cg00296079
cg00296936
cg00297010
cg00299820
cg00300637
cg00301619
cg00302979
cg00303049
cg00303108
cg00303111
cg00303773
cg00303908
cg00304185
cg00305188
cg00305193
cg00306426
cg00307254
cg00307685
cg00309232
cg00309970
cg00310399
cg00310588
cg00310728
cg00311963
cg00312594
cg00312762
cg00313094
cg00313185
cg00313284
cg00313795
cg00313857
cg00313876
cg00314276
cg00314386
cg00315563
cg00316015
cg00316151
cg00316420
cg00316485
cg00316602
cg00317353
cg00317355
cg00317626
cg00317728
cg00318166
cg00318573
cg00318631
cg00318643
cg00318756
cg00319026
cg00319242
cg00319741
cg00320902
cg00321115
cg00321357
cg00321404
cg00321480
cg00321838
cg00321850
cg00322698
cg00323014
cg00323069
cg00323305
cg00323915
cg00324520
cg00324693
cg00324935
cg00326131
cg00326719
cg00327516
cg00327544
cg00328740
cg00328972
cg00329748
cg00330953
cg00331027
cg00331421
cg00331559
cg00331852
cg00332126
cg00332249
cg00333154
cg00333483
cg00335252
cg00335607
cg00335715
cg00335744
cg00335908
cg00336887
cg00336912
cg00337553
cg00339041
cg00339718
cg00339782
cg00339939
cg00340251
cg00340255
cg00340326
cg00340919
cg00341718
cg00342062
cg00342816
cg00343666
cg00345059
cg00345375
cg00345443
cg00345747
cg00346501
cg00346951
cg00347198
cg00347662
cg00347757
cg00347856
cg00348228
cg00348551
cg00348782
cg00349780
cg00350362
cg00350519
cg00351097
cg00351321
cg00351366
cg00351443
cg00351554
cg00351681
cg00353112
cg00353916
cg00354549
cg00356511
cg00356875
cg00356888
cg00357002
cg00357062
cg00357176
cg00357273
cg00357610
cg00357819
cg00357904
cg00358220
cg00358927
cg00360365
cg00360794
cg00361360
cg00361696
cg00361898
cg00362078
cg00362657
cg00362690
cg00363045
cg00363357
cg00364051
cg00364281
cg00364753
cg00364778
cg00365413
cg00365470
cg00366190
cg00366814
cg00367815
cg00369194
cg00369310
cg00369438
cg00369443
cg00369811
cg00370303
cg00371239
cg00371868
cg00372003
cg00372369
cg00372589
cg00372669
cg00372801
cg00373093
cg00373131
cg00374333
cg00375970
cg00376283
cg00376954
cg00377159
cg00377653
cg00377695
cg00377849
cg00378218
cg00378282
cg00378510
cg00379528
cg00380464
cg00381233
cg00381376
cg00381411
cg00381541
cg00381684
cg00384539
cg00386329
cg00386338
cg00387090
cg00387107
cg00387170
cg00387323
cg00387551
cg00388732
cg00388838
cg00389919
cg00390215
cg00391332
cg00391868
cg00391884
cg00392843
cg00392914
cg00393348
cg00393376
cg00393417
cg00393487
cg00393546
cg00395277
cg00395347
cg00395632
cg00396520
cg00396899
cg00396910
cg00397113
cg00397459
cg00398030
cg00398420
cg00398767
cg00398872
cg00399115
cg00399139
cg00399162
cg00399614
cg00399673
cg00400096
cg00400221
cg00400226
cg00400827
cg00400948
cg00401091
cg00401233
cg00401237
cg00401413
cg00402222
cg00402311
cg00402873
cg00403202
cg00403716
cg00404178
cg00404641
cg00404964
cg00404986
cg00405512
cg00405670
cg00405713
cg00405824
cg00405843
cg00406870
cg00407040
cg00407105
cg00407245
cg00407546
cg00408278
cg00408646
cg00408876
cg00409552
cg00409576
cg00410034
cg00410199
cg00410370
cg00410753
cg00411011
cg00411097
cg00411544
cg00411569
cg00411784
cg00411838
cg00411928
cg00412067
cg00412294
cg00412842
cg00413030
cg00413370
cg00413870
cg00414292
cg00414709
cg00415024
cg00415763
cg00415978
cg00416077
cg00417120
cg00417297
cg00417304
cg00417570
cg00417638
cg00418284
cg00418479
cg00418943
cg00419040
cg00419847
cg00420879
cg00421144
cg00421356
cg00421363
cg00421894
cg00422068
cg00423167
cg00423237
cg00423453
cg00424169
cg00424276
cg00424451
cg00425710
cg00426626
cg00426855
cg00426963
cg00427885
cg00428032
cg00428051
cg00428125
cg00428296
cg00429523
cg00429635
cg00429726
cg00429767
cg00430484
cg00430559
cg00430613
cg00431813
cg00432177
cg00433709
cg00434021
cg00434151
cg00434413
cg00434535
cg00435168
cg00435526
cg00435692
cg00436051
cg00437102
cg00437432
cg00439156
cg00440836
cg00441209
cg00441403
cg00441437
cg00442258
cg00443111
cg00443917
cg00444120
cg00444341
cg00444847
cg00445518
cg00446065
cg00446115
cg00446213
cg00447018
cg00447052
cg00447259
cg00447817
cg00447970
cg00450029
cg00450319
cg00450381
cg00452076
cg00452079
cg00452522
cg00452561
cg00452882
cg00453232
cg00454010
cg00454274
cg00454961
cg00455164
cg00455242
cg00455526
cg00455558
cg00455673
cg00455747
cg00455876
cg00455892
cg00456257
cg00456343
cg00456593
cg00456637
cg00456672
cg00456868
cg00456979
cg00457239
cg00457361
cg00457367
cg00458039
cg00458433
cg00458739
cg00458868
cg00459119
cg00459509
cg00459550
cg00459801
cg00459937
cg00459944
cg00459997
cg00460436
cg00460593
cg00460704
cg00461082
cg00461578
cg00461708
cg00461735
cg00462202
cg00462492
cg00462515
cg00463109
cg00463890
cg00464269
cg00464274
cg00464392
cg00464738
cg00464946
cg00465206
cg00465250
cg00465267
cg00466874
cg00467151
cg00468356
cg00468587
cg00468918
cg00469264
cg00469547
cg00469897
cg00470183
cg00470192
cg00470469
cg00470955
cg00471133
cg00471262
cg00471393
cg00471400
cg00471645
cg00471696
cg00471768
cg00472640
cg00472748
cg00472879
cg00473025
cg00473245
cg00473633
cg00473769
cg00474039
cg00474194
cg00474209
cg00474696
cg00474854
cg00474902
cg00474970
cg00475109
cg00475140
cg00475182
cg00475427
cg00475652
cg00476577
cg00476580
cg00476675
cg00476771
cg00477111
cg00477203
cg00477378
cg00477538
cg00478479
cg00478942
cg00479420
cg00479463
cg00479501
cg00479535
cg00480142
cg00480383
cg00481159
cg00481161
cg00481216
cg00481639
cg00483219
cg00483689
cg00484179
cg00484206
cg00484466
cg00485540
cg00485707
cg00486605
cg00486627
cg00487848
cg00488734
cg00488829
cg00488842
cg00489541
cg00489772
cg00489898
cg00489902
cg00490450
cg00490648
cg00491047
cg00491428
cg00491927
cg00492521
cg00492719
cg00493612
cg00494000
cg00494047
cg00494446
cg00494635
cg00494761
cg00495303
cg00495411
cg00495988
cg00496025
cg00496320
cg00496462
cg00496676
cg00496914
cg00497226
cg00497380
cg00497607
cg00497809
cg00497881
cg00497905
cg00497951
cg00497956
cg00498219
cg00498401
cg00498604
cg00499201
cg00499245
cg00499277
cg00499599
cg00499750
cg00499819
cg00500229
cg00500626
cg00500770
cg00500776
cg00501356
cg00502002
cg00502469
cg00502555
cg00503302
cg00503646
cg00504034
cg00504123
cg00504896
cg00505502
cg00506828
cg00508131
cg00508303
cg00508697
cg00509108
cg00509187
cg00509357
cg00509670
cg00509751
cg00510011
cg00510689
cg00510795
cg00510859
cg00511596
cg00511641
cg00511674
cg00512287
cg00512726
cg00512784
cg00512917
cg00513205
cg00513220
cg00513620
cg00513713
cg00513981
cg00514284
cg00514413
cg00514514
cg00514628
cg00514713
cg00514964
cg00514971
cg00515814
cg00516030
cg00516271
cg00516639
cg00517535
cg00517612
cg00518009
cg00518386
cg00518698
cg00519002
cg00519627
cg00520135
cg00520378
cg00520933
cg00521048
cg00521428
cg00521620
cg00521993
cg00522034
cg00522048
cg00522231
cg00522450
cg00523225
cg00523434
cg00523973
cg00524205
cg00524400
cg00524424
cg00524577
cg00524706
cg00524887
cg00524900
cg00525025
cg00525717
cg00525833
cg00526629
cg00526711
cg00527937
cg00528052
cg00528056
cg00528351
cg00528640
cg00528676
cg00529424
cg00529585
cg00530127
cg00530252
cg00531789
cg00532157
cg00532477
cg00532667
cg00533182
cg00533298
cg00533994
cg00534386
cg00534520
cg00534540
cg00535538
cg00535785
cg00535807
cg00536654
cg00537121
cg00538247
cg00538354
cg00538509
cg00538726
cg00538923
cg00539925
cg00540792
cg00540891
cg00541156
cg00541476
cg00541638
cg00541720
cg00541777
cg00542147
cg00545199
cg00545513
cg00545804
cg00546078
cg00546491
cg00546683
cg00547441
cg00547727
cg00548708
cg00548816
cg00548822
cg00549040
cg00549064
cg00549341
cg00549541
cg00549815
cg00549855
cg00550082
cg00551387
cg00551733
cg00552973
cg00553061
cg00553107
cg00553601
cg00553605
cg00553610
cg00554604
cg00555811
cg00557293
cg00557596
cg00557625
cg00557840
cg00557959
cg00558215
cg00558358
cg00559473
cg00560531
cg00561124
cg00562368
cg00562655
cg00562898
cg00562916
cg00563061
cg00563699
cg00563793
cg00563932
cg00564061
cg00564598
cg00565075
cg00565163
cg00565190
cg00565984
cg00565991
cg00566164
cg00566515
cg00566899
cg00567448
cg00567479
cg00567916
cg00567946
cg00568405
cg00568549
cg00569095
cg00569467
cg00569532
cg00570341
cg00570368
cg00570498
cg00570628
cg00570906
cg00571021
cg00571421
cg00571634
cg00572089
cg00572243
cg00572810
cg00573148
cg00573159
cg00573203
cg00573235
cg00573248
cg00573277
cg00573550
cg00574513
cg00574547
cg00574917
cg00577182
cg00577578
cg00577969
cg00578039
cg00578624
cg00579706
cg00579859
cg00579921
cg00580617
cg00580667
cg00581103
cg00581482
cg00581848
cg00581979
cg00581982
cg00582187
cg00582316
cg00582524
cg00582971
cg00583046
cg00583654
cg00584636
cg00584670
cg00585065
cg00585572
cg00585698
cg00585833
cg00586230
cg00586515
cg00586909
cg00587115
cg00587665
cg00588143
cg00588438
cg00588756
cg00589617
cg00589737
cg00589833
cg00590106
cg00590324
cg00590670
cg00590851
cg00591421
cg00591994
cg00593212
cg00594003
cg00594560
cg00594866
cg00595197
cg00595212
cg00596354
cg00596722
cg00597118
cg00598009
cg00598125
cg00598204
cg00598335
cg00598542
cg00598766
cg00598860
cg00599377
cg00599530
cg00599809
cg00600012
cg00600454
cg00600786
cg00600854
cg00601666
cg00602094
cg00603363
cg00603418
cg00603722
cg00604334
cg00606900
cg00607154
cg00608169
cg00608628
cg00608860
cg00609291
cg00609295
cg00609296
cg00609707
cg00609961
cg00610360
cg00610508
cg00611045
cg00611469
cg00611733
cg00612176
cg00612290
cg00612517
cg00612526
cg00612715
cg00613177
cg00613258
cg00613914
cg00614011
cg00614360
cg00614429
cg00614832
cg00615188
cg00615592
cg00615915
cg00615928
cg00616369
cg00616447
cg00616572
cg00616603
cg00617064
cg00617135
cg00617568
cg00618087
cg00618185
cg00618503
cg00619798
cg00620018
cg00620187
cg00620223
cg00620224
cg00620628
cg00620824
cg00620824
cg00621559
cg00621826
cg00621838
cg00622170
cg00622653
cg00622655
cg00622658
cg00623111
cg00623328
cg00623727
cg00624332
cg00624564
cg00624879
cg00625103
cg00625670
cg00625949
cg00626167
cg00626422
cg00626518
cg00626749
cg00626984
cg00627241
cg00627286
cg00628091
cg00628648
cg00628697
cg00628877
cg00629088
cg00629244
cg00630212
cg00630245
cg00630775
cg00630993
cg00631045
cg00631051
cg00631482
cg00631837
cg00631877
cg00632811
cg00633008
cg00633240
cg00633552
cg00633933
cg00634264
cg00635343
cg00635479
cg00636119
cg00636372
cg00636942
cg00637015
cg00637745
cg00637791
cg00638075
cg00638384
cg00638945
cg00641002
cg00641873
cg00641933
cg00642303
cg00643253
cg00643864
cg00643897
cg00643984
cg00644963
cg00645753
cg00645755
cg00646649
cg00646883
cg00647512
cg00647810
cg00647820
cg00647917
cg00648203
cg00649211
cg00649480
cg00650088
cg00650239
cg00650240
cg00650762
cg00651186
cg00651286
cg00653025
cg00653460
cg00653744
cg00653790
cg00653997
cg00654637
cg00655307
cg00655913
cg00655923
cg00656387
cg00656412
cg00656478
cg00656959
cg00657202
cg00657440
cg00657674
cg00658007
cg00658161
cg00658405
cg00658411
cg00658965
cg00659015
cg00659919
cg00660251
cg00660843
cg00661096
cg00661205
cg00661320
cg00661861
cg00661875
cg00661998
cg00662258
cg00662446
cg00662963
cg00663111
cg00663519
cg00663656
cg00663797
cg00663900
cg00664021
cg00664405
cg00664743
cg00664920
cg00666849
cg00667525
cg00667789
cg00667948
cg00668034
cg00668144
cg00668174
cg00668358
cg00669487
cg00669623
cg00669719
cg00670438
cg00670913
cg00670935
cg00673081
cg00673189
cg00673365
cg00673578
cg00673622
cg00674456
cg00674669
cg00674681
cg00674807
cg00674848
cg00674864
cg00675581
cg00676269
cg00676360
cg00676602
cg00677180
cg00677195
cg00677217
cg00677901
cg00678158
cg00678876
cg00679769
cg00680003
cg00681004
cg00681662
cg00682002
cg00683276
cg00683329
cg00683654
cg00683655
cg00684032
cg00685014
cg00685291
cg00685614
cg00685853
cg00686159
cg00687252
cg00687306
cg00687383
cg00687812
cg00687889
cg00688297
cg00688591
cg00688734
cg00688756
cg00688810
cg00688840
cg00689340
cg00689685
cg00690270
cg00690609
cg00690710
cg00690809
cg00690903
cg00691266
cg00691670
cg00691671
cg00691874
cg00692041
cg00692592
cg00693240
cg00693401
cg00693710
cg00694371
cg00694440
cg00694512
cg00694890
cg00695286
cg00695391
cg00695799
cg00696711
cg00696973
cg00697057
cg00697668
cg00697672
cg00698067
cg00698217
cg00698908
cg00699077
cg00699238
cg00699486
cg00699721
cg00699996
cg00700041
cg00700114
cg00701206
cg00702472
cg00703120
cg00704143
cg00704384
cg00704873
cg00705328
cg00705638
cg00705805
cg00705938
cg00706240
cg00706570
cg00706775
cg00707300
cg00707391
cg00707741
cg00708060
cg00709948
cg00709979
cg00710209
cg00711725
cg00711734
cg00711825
cg00711857
cg00711916
cg00712943
cg00713055
cg00713278
cg00713567
cg00713897
cg00714934
cg00715363
cg00716277
cg00716368
cg00716470
cg00716812
cg00717693
cg00717825
cg00718100
cg00718527
cg00719142
cg00721151
cg00721300
cg00721915
cg00722640
cg00723307
cg00723840
cg00723961
cg00724606
cg00725654
cg00725919
cg00726652
cg00726782
cg00727556
cg00728029
cg00728317
cg00728371
cg00729184
cg00729291
cg00729370
cg00729541
cg00729995
cg00730100
cg00730185
cg00731062
cg00731201
cg00731253
cg00731404
cg00731608
cg00731683
cg00733150
cg00733324
cg00733780
cg00734103
cg00734440
cg00734471
cg00734532
cg00734904
cg00734979
cg00735188
cg00735611
cg00735843
cg00735883
cg00736299
cg00737506
cg00737548
cg00737556
cg00737904
cg00737992
cg00738081
cg00738113
cg00738222
cg00738362
cg00738608
cg00738629
cg00738934
cg00738945
cg00739217
cg00740510
cg00740822
cg00741523
cg00741945
[truncated: 65,506 more rows]
